# Supplementary material for: Analysis and interpretation of transcriptomic data obtained from extended Warburg effect genes in patients with clear cell renal cell carcinoma
Source: Oncoscience. 2015 Feb 17;2(2):151–86. doi: 10.18632/oncoscience.128 (PMC4381708; doi:10.18632/oncoscience.128)
Supplement: Supplementary file 1 [file oncoscience-02-0151-s001.xlsx]

## Sheet: GSE6344_CytoscapeSelection
Supplementary Table S1: Gene expression values and FC for all genes in the extended Warburg network taken from the GSE6344 data set. Data for all 10 patients are provided,although the data for patient 8 were not used. Gene expression changes are shaded in red if the fold change is >2 and shaded in green if the fold change is <2. Lines in bold indicate that the data for this particular probe were …
				P2 Stage 1					P3 Stage 1					P4 Stage 1					P5 Stage 1					P6 Stage 1					P8 Stage 2					P9 Stage 2					P10 Stage 2					P11 Stage 2					P12 Stage 2
Affymetrix ID	Average	APM Calls	Canonical Name	Combo_P2_3N_ABAvgDiff	Combo_P2_3N_ABAbsCall	Combo_P2_4T_ABAvgDiff	Combo_P2_4T_ABAbsCall	P2 FC T/N	Combo_P3_5N_ABAvgDiff	Combo_P3_5N_ABAbsCall	Combo_P3_6T_ABAvgDiff	Combo_P3_6T_ABAbsCall	P3 FC T/N	Combo_P4_7N_ABAvgDiff	Combo_P4_7N_ABAbsCall	Combo_P4_8T_ABAvgDiff	Combo_P4_8T_ABAbsCall	P4 FC T/N	Combo_P5_9N_ABAvgDiff	Combo_P5_9N_ABAbsCall	Combo_P5_10T_ABAvgDiff	Combo_P5_10T_ABAbsCall	P5 FC T/N	Combo_P6_11N_ABAvgDiff	Combo_P6_11N_ABAbsCall	Combo_P6_12T_ABAvgDiff	Combo_P6_12T_ABAbsCall	P6 FC T/N	Combo_P8_15N_ABAvgDiff	Combo_P8_15N_ABAbsCall	Combo_P8_16T_ABAvgDiff	Combo_P8_16T_ABAbsCall	P8 FC T/N	Combo_P9_17N_ABAvgDiff	Combo_P9_17N_ABAbsCall	Combo_P9_18T_ABAvgDiff	Combo_P9_18T_ABAbsCall	P9 FC T/N	Combo_P10_19N_ABAvgDiff	Combo_P10_19N_ABAbsCall	Combo_P10_20T_ABAvgDiff	Combo_P10_20T_ABAbsCall	P10 FC T/N	Combo_P11_21N_ABAvgDiff	Combo_P11_21N_ABAbsCall	Combo_P11_22T_ABAvgDiff	Combo_P11_22T_ABAbsCall	P11 FC T/N	Combo_P12_23N_ABAvgDiff
212186_at	187.4	AAAAAAAAAAAAAAAAAAAA	ACACA	327	A	180.7	A	-1.80963	117.9	A	49.8	A	-2.36747	124.3	A	50.5	A	-2.46139	143	A	44.6	A	-3.20628	536.6	A	62	A	-8.65484	156.4	A	68.4	A	-2.28655	78.2	A	66.4	A	-1.17771	422.5	A	307.5	A	-1.37398	92.6	A	304.2	A	3.2851	79.8
214358_at	67.64	AAAAAAAAAAAAAAAAAAAA	ACACA	27.2	A	11.8	A	-2.30508	126.9	A	21.5	A	-5.90233	224.7	A	32.9	A	-6.82979	49	A	21.5	A	-2.27907	99	A	8.4	A	-11.7857	48.1	A	115.6	A	2.40333	118.5	A	23.7	A	-5	168.4	A	16.6	A	-10.1446	33.4	A	71.8	A	2.1497	43.8
49452_at	794.55	PPPPPAPPPPPPPPPPPAPA	ACACB	976.9	P	425.8	P	-2.29427	1248.1	P	574.4	P	-2.17288	1486.2	P	515.4	A	-2.88359	1145.7	P	369.3	P	-3.10236	1475.6	P	351.1	P	-4.20279	353.3	P	884	P	2.50212	969.8	P	1067.8	P	1.10105	1204.6	P	638.6	P	-1.88631	829.3	P	241.7	A	-3.43111	726.7
43427_at	524.28	PPPPPPPPPPPPPPPPPMPM	ACACB	574.1	P	223.6	P	-2.56753	838.7	P	434.1	P	-1.93204	1010.5	P	376.2	P	-2.68607	820	P	359.5	P	-2.28095	683	P	231	P	-2.95671	388.1	P	573.9	P	1.47874	594.3	P	541	P	-1.09852	780.6	P	331.9	P	-2.35191	571.5	P	191.6	M	-2.98278	629.8
214584_x_at	43.685	AAAAAAAAAAAAAAAAAAAA	ACACB	18.5	A	16.5	A	-1.12121	18.1	A	93.6	A	5.17127	206.7	A	29.6	A	-6.98311	30.9	A	17.5	A	-1.76571	19.4	A	20.2	A	1.04124	27.5	A	87.5	A	3.18182	27.8	A	18.7	A	-1.48663	58.7	A	20.7	A	-2.83575	59.2	A	30.1	A	-1.96678	53.9
221928_at	348.42	AAAAPAAAPAAAAAPAAAAA	ACACB	411.5	A	275.9	A	-1.49148	553.3	A	241.6	A	-2.29015	761.6	P	181.2	A	-4.20309	399.6	A	120.5	A	-3.31618	543.3	P	72.1	A	-7.53537	223.2	A	381.6	A	1.70968	351.7	A	518.5	A	1.47427	518.6	P	257.5	A	-2.01398	451.2	A	134.6	A	-3.35215	442.8
201128_s_at	3926.12	PPPPPPPPPPPPPPPPPPPP	ACLY	3089.6	P	6637.7	P	2.1484	1727.7	P	5578.6	P	3.22892	2160.1	P	3508.9	P	1.62442	1502.2	P	4613.4	P	3.0711	2213.3	P	5398.1	P	2.43894	5798.6	P	2634	P	-2.20144	2794.9	P	5497.5	P	1.96698	1703.8	P	5325.7	P	3.12578	2875.9	P	5371.1	P	1.86762	2223.2
201127_s_at	535.19	MPPPAPMPPPPPPPAPMPPP	ACLY	188.5	M	973.1	P	5.16233	282.4	P	376.7	P	1.33392	250.7	A	542.3	P	2.16314	408.6	M	609.6	P	1.49192	494.2	P	1145.3	P	2.31748	665	P	329.2	P	-2.02005	677.3	P	559.9	P	-1.20968	229.2	A	362.5	P	1.58159	512.1	M	1030.4	P	2.01211	304.5
210337_s_at	920.945	APMPAPAPAPPMPPPPPPPP	ACLY	150.3	A	1449.2	P	9.64205	357.7	M	904.2	P	2.52782	191.9	A	873.7	P	4.55289	356.4	A	1014.3	P	2.84596	261.9	A	2503.7	P	9.55976	1505.6	P	379	M	-3.97256	652.2	P	788.2	P	1.20852	341.4	P	347.5	P	1.01787	580	P	2903.5	P	5.00603	406.9
207071_s_at	1620.7	PPPPPPPPPPPPPPPPPPPP	ACO1	2282.2	P	765.8	P	-2.98015	2405.5	P	850.8	P	-2.82734	1571	P	603.6	P	-2.60272	2065.6	P	798.5	P	-2.58685	2067.5	P	690.4	P	-2.99464	1101	P	3341.8	P	3.03524	3875.4	P	672.3	P	-5.76439	1336.1	P	874.2	P	-1.52837	2323.5	P	1092	P	-2.12775	2744.8
200793_s_at	3874.01	PPPPPPPPPPPPPPPPPPPP	ACO2	3940.7	P	3201.1	P	-1.23105	3708.6	P	1828.6	P	-2.02811	2989.5	P	1312	P	-2.27858	4755.9	P	2867.1	P	-1.65878	3967.2	P	3199.4	P	-1.23998	5541.3	P	5663.8	P	1.02211	6753.2	P	2141.6	P	-3.15334	4066.7	P	2798.9	P	-1.45296	5310	P	3605.9	P	-1.47259	6298.1
217307_at	201.33	AAAAAAAAAAAAAAAAAAAA	ACO2	155.4	A	156.5	A	1.00708	204.7	A	185.3	A	-1.1047	229.2	A	125.7	A	-1.82339	281	A	182.9	A	-1.53636	243.3	A	162.2	A	-1.5	253.1	A	263.8	A	1.04228	231.4	A	100.8	A	-2.29563	231.6	A	153.9	A	-1.50487	221.1	A	182.5	A	-1.21151	250.1
200966_x_at	9173.13	PPPPPPPPPPPPPPPPPPPP	ALDOA	5035.4	P	12007.7	P	2.38466	6380.9	P	17414.9	P	2.72922	5849.6	P	9454.2	P	1.61621	6646.1	P	12060.3	P	1.81464	5774.2	P	12746.4	P	2.20747	12801.3	P	4038.8	P	-3.16958	4879.9	P	11390.3	P	2.33413	7765.2	P	12859	P	1.65598	5466.4	P	11951.6	P	2.18637	5001.5
238996_x_at	357.371	APMPAPAPAPPAAPAPAPAP	ALDOA	205.34	A	764.19	P	3.72158	256.2	M	1240.2	P	4.84075	167.34	A	381.4	P	2.27919	195.64	A	491.51	P	2.51232	203.4	A	417.66	P	2.05339	576.27	P	38.35	A	-15.0266	64.98	A	545.14	P	8.38935	44.78	A	578.74	P	12.9241	161.71	A	264.9	P	1.63812	131.16
214687_x_at	8797.48	PPPPPPPPPPPPPPPPPPPP	ALDOA	4973.8	P	12322.8	P	2.47754	5033.1	P	17419	P	3.46089	5360.4	P	9162	P	1.7092	5586.7	P	11661.1	P	2.0873	6025.2	P	12740.9	P	2.1146	12499	P	3904.5	P	-3.20118	4982.7	P	11661.6	P	2.34042	6101.4	P	12845.9	P	2.1054	5497.5	P	9945.1	P	1.80902	4120.4
211357_s_at	9467.32	PPPPPPPPPPPPPPPPPPPA	ALDOB	22230.3	P	506.3	P	-43.9074	18004.3	P	1371.2	P	-13.1303	21175.5	P	798.1	P	-26.5324	19572.7	P	1429.4	P	-13.6929	18850.1	P	1055.2	P	-17.864	1549.1	P	17720.6	P	11.4393	14676.5	P	1149	P	-12.7733	10760.2	P	408.4	P	-26.3472	18199.9	P	575.1	P	-31.6465	19292.7
243901_at	61.778	PAPAPAPAPAAPPAAAPAPA	ALDOB	116.49	P	16.71	A	-6.97127	160.57	P	24.8	A	-6.4746	95.81	P	10.36	A	-9.24807	159.08	P	4.71	A	-33.7749	132.41	P	2.6	A	-50.9269	10.41	A	66.95	P	6.43132	101.39	P	2.21	A	-45.8778	47.3	A	8.74	A	-5.4119	120.41	P	2.8	A	-43.0036	114.27
204705_x_at	16379.8	PPPPPPPPPPPPPPPPPPPA	ALDOB	35553.8	P	431.6	P	-82.3767	31060.2	P	1344.3	P	-23.1051	37438.9	P	1057.7	P	-35.3965	39486.5	P	2220.8	P	-17.7803	40005.6	P	3998.5	P	-10.0052	2797.6	P	25866	P	9.24578	25588.5	P	1879	P	-13.6181	23131.4	P	170.3	P	-135.827	26481.8	P	659.4	P	-40.1604	28381.5
204704_s_at	1845.6	PAPAPAPAPPPPPAPAPAPA	ALDOB	4320.2	P	7.42	A	-582.237	2729.1	P	8.01	A	-340.712	2686.2	P	38.7	A	-69.4109	3389.9	P	29.3	A	-115.696	3784.3	P	30.2	P	-125.308	88.9	P	5268.1	P	59.2587	5243	P	54.1	A	-96.9131	1272.5	P	15.5	A	-82.0968	3420.8	P	23	A	-148.73	4493.6
217238_s_at	12842	PPPPPPPPPPPPPPPPPPPA	ALDOB	25470.8	P	701.4	P	-36.3142	25214.3	P	859.4	P	-29.3394	23938.8	P	1008	P	-23.7488	26470.4	P	1703.2	P	-15.5416	24709.4	P	2137	P	-11.5627	2045.7	P	24708.4	P	12.0782	23675.5	P	1312.1	P	-18.044	18083.1	P	269.2	P	-67.1735	25149.1	P	598.8	P	-41.9992	28768.3
241280_at	171.383	PAPPAPAAMPPAPPAMPMPM	ALDOB	175.3	P	95.51	A	-1.83541	353.46	P	147.03	P	-2.404	98.14	A	93.56	P	-1.04895	181.7	A	69.68	A	-2.60763	77.99	M	98.97	P	1.26901	160.89	P	149.58	A	-1.07561	282.63	P	62.73	P	-4.5055	337.16	A	120.22	M	-2.80453	301.87	P	179.2	M	-1.68454	233.33
202022_at	1011.46	APAPAPAPAPPAAPMPAPAP	ALDOC	329.7	A	1897.2	P	5.75432	447.3	A	2443.3	P	5.46233	493	A	999.8	P	2.02799	385.8	A	2074.8	P	5.37792	594.8	A	756.3	P	1.27152	560.2	P	421.2	A	-1.33001	552.9	A	2330.8	P	4.21559	625.8	M	2804.7	P	4.48178	529.3	A	720.2	P	1.36067	518.9
208660_at	2737.82	PPPPPPPPPPPPPPPPPPPP	CS	3370.2	P	2303.2	P	-1.46327	3144.4	P	3518.1	P	1.11885	3109.3	P	2040.2	P	-1.52402	2914.7	P	2315.4	P	-1.25883	2796.9	P	2084.7	P	-1.34163	2465.6	P	1989.9	P	-1.23906	2742.2	P	2583.5	P	-1.06143	2782.9	P	2900	P	1.04208	2541	P	2483.3	P	-1.02324	3009.5
211150_s_at	162.31	APAAAAAMAPAAAMAAAPAA	DLAT	85	A	145.9	P	1.71647	118.3	A	192	A	1.62299	93.9	A	229.5	A	2.44409	210.7	A	165.6	M	-1.27234	56.3	A	212.6	P	3.7762	228	A	35.4	A	-6.44068	351.5	A	134.6	M	-2.61144	186.1	A	64.9	A	-2.86749	222.3	A	341.7	P	1.53711	156
213149_at	330.84	PPPPPPMPPPPPPPPPPPPA	DLAT	289	P	304.8	P	1.05467	657.2	P	266.7	P	-2.46419	355.4	P	214.3	P	-1.65842	141.9	M	387	P	2.72727	397.4	P	240.7	P	-1.65102	374.5	P	376.4	P	1.00507	399.5	P	192.8	P	-2.0721	519	P	283.8	P	-1.82875	438	P	262.7	P	-1.6673	400.2
212568_s_at	528.42	PPPPPPPPPPPPPPPPPPPP	DLAT	384.3	P	493.2	P	1.28337	508.4	P	509.8	P	1.00275	500.5	P	507.8	P	1.01459	489.9	P	605.5	P	1.23597	445.2	P	404.1	P	-1.10171	642.3	P	582.4	P	-1.10285	746	P	532.8	P	-1.40015	544.6	P	265.5	P	-2.05122	770.7	P	490.2	P	-1.57222	810.3
209095_at	1991.67	PPPPPPPPPPPPPPPPPPPP	DLD	2010.1	P	1624.9	P	-1.23706	1969.6	P	1693.8	P	-1.16283	2414.4	P	1241.9	P	-1.94412	1645.6	P	1591	P	-1.03432	1750.5	P	1065.2	P	-1.64335	2892.4	P	2483.7	P	-1.16455	3475.8	P	1593.7	P	-2.18096	1725.5	P	1407.4	P	-1.22602	2172.6	P	1483.6	P	-1.46441	3631.7
230426_at	439.305	PPPPPPPPPPPPPPPPPPPP	DLD	430.1	P	380.51	P	-1.13033	464.29	P	509.11	P	1.09653	466.36	P	355.73	P	-1.31099	474.83	P	285.26	P	-1.66455	424.69	P	423.43	P	-1.00298	498.46	P	387.32	P	-1.28695	659.25	P	256.88	P	-2.56637	382.87	P	268.35	P	-1.42676	440.08	P	484.77	P	1.10155	415.27
215210_s_at	928.345	PPPPPPPPPPPPPPPPPPPP	DLST	834.3	P	1008.5	P	1.2088	1691.7	P	834.9	P	-2.02623	940.6	P	631.9	P	-1.48853	1581.5	P	630.2	P	-2.50952	1077.1	P	521.6	P	-2.06499	913.5	P	1278.6	P	1.39967	1217.4	P	290.4	P	-4.19215	947	P	581.4	P	-1.62883	1244.8	P	474.3	P	-2.6245	1413.1
201231_s_at	9824.19	PPPPPPPPPPPPPPPPPPPP	ENO1	6658.6	P	14093.3	P	2.11656	9426.5	P	11220.4	P	1.1903	7691.2	P	9183.6	P	1.19404	7276.1	P	12734.9	P	1.75024	9985.5	P	11628.3	P	1.16452	9368.9	P	6496	P	-1.44226	5224.9	P	11701	P	2.23947	10583.7	P	16663.1	P	1.57441	6669.5	P	9343.3	P	1.4009	6557.2
240258_at	25.9255	AAAAAAAAAAAAAAAAAAAA	ENO1	14.66	A	10.12	A	-1.44862	39.03	A	12.38	A	-3.15267	24.46	A	17.29	A	-1.41469	19.89	A	14.34	A	-1.38703	23.53	A	31.47	A	1.33744	16.86	A	31.57	A	1.87248	17.51	A	13.82	A	-1.267	47.3	A	12.93	A	-3.65816	15.17	A	37.61	A	2.47924	36.77
217294_s_at	2839.85	PPPPPPPPPPPPPPPPPPPP	ENO1	516.9	P	4760.7	P	9.2101	759.7	P	4335.8	P	5.70725	2276.7	P	3277.2	P	1.43945	1369.6	P	4446.1	P	3.24628	246	P	5105.1	P	20.7524	4405	P	1175.6	P	-3.74702	2416.4	P	2195.4	P	-1.10067	3458.3	P	180.2	P	-19.1915	1422.9	P	3956.8	P	2.7808	1998.8
201313_at	1307.24	APAPAPAPAPPAAPPPAPAP	ENO2	39.6	A	2087.3	P	52.7096	60.4	A	4871.6	P	80.6556	154.8	A	1552.4	P	10.0284	197.2	A	1492.7	P	7.56947	75.1	A	1654.2	P	22.0266	1056	P	47	A	-22.4681	89.1	A	4101.3	P	46.0303	223.4	P	2191.9	P	9.81155	102.9	A	2602.5	P	25.2915	69.5
204483_at	101.065	AAAPAAAAAAAAAAAAAAAA	ENO3	120	A	119.4	A	-1.00503	104.1	A	152.3	P	1.46302	141.3	A	23.8	A	-5.93697	181	A	104.1	A	-1.73871	43.8	A	104.4	A	2.38356	95.1	A	69	A	-1.37826	65.5	A	135.5	A	2.0687	87.4	A	112.7	A	1.28947	35.4	A	91.9	A	2.59605	64.3
237691_x_at	34.9335	AAAAAAAAAAAAAAAAAAAA	ENO3	19.83	A	66.19	A	3.33787	33.59	A	6.97	A	-4.81923	45.38	A	6.88	A	-6.59593	25.08	A	12.12	A	-2.06931	16.27	A	8.09	A	-2.01112	17.4	A	9.74	A	-1.78645	17.46	A	48.72	A	2.79038	86.67	A	13.76	A	-6.29869	50.01	A	44.96	A	-1.11232	114.27
217006_x_at	16.726	AAAAAAAAAAAAAAAAAAAA	FASN	6.1	A	8.7	A	1.42623	14.6	A	8.01	A	-1.82272	6.47	A	7.8	A	1.20556	8.5	A	25.9	A	3.04706	52.7	A	10.1	A	-5.21782	31.5	A	9.3	A	-3.3871	9.6	A	6.92	A	-1.38728	18.7	A	6.55	A	-2.85496	25.5	A	8.51	A	-2.99647	59.9
212218_s_at	336.905	PPPPPPPPPPPPPPPPPPPP	FASN	220.6	P	181	P	-1.21878	322.8	P	205.1	P	-1.57387	354.1	P	325.6	P	-1.08753	457.1	P	283.8	P	-1.61064	219	P	289.8	P	1.32329	373.1	P	343	P	-1.08776	404.5	P	317	P	-1.27603	381.6	P	186.5	P	-2.04611	350.2	P	626.3	P	1.78841	424.5
209696_at	3422	PPPPPPPPPPPPPPPPPPPP	FBP1	7081.5	P	603.1	P	-11.7418	5871.1	P	482.4	P	-12.1706	5918.6	P	820.6	P	-7.21253	6879.5	P	915.4	P	-7.51529	8534.2	P	1268.2	P	-6.72938	919.3	P	5972.5	P	6.49679	6834.1	P	689	P	-9.91887	3594.1	P	906.3	P	-3.96568	4869	P	509.9	P	-9.54893	5313.6
206844_at	10.5085	AAAAAAAAAAAAAAAAAAAA	FBP2	7.3	A	7.42	A	1.01644	9.1	A	8.01	A	-1.13608	10.7	A	8.2	A	-1.30488	12	A	7.25	A	-1.65517	29.5	A	7.06	A	-4.17847	9.6	A	9	A	-1.06667	11.3	A	6.92	A	-1.63295	11	A	6.55	A	-1.67939	12.6	A	9	A	-1.4	18.5
203032_s_at	86.16	AAAAAAAAAAAAAAAAAAAA	FH	87.4	A	10.7	A	-8.16822	106.3	A	126.6	A	1.19097	172.3	A	62.8	A	-2.74363	51.7	A	41.3	A	-1.25182	10.2	A	102.7	A	10.0686	141	A	136.9	A	-1.02995	102.4	A	62	A	-1.65161	104.3	A	25.2	A	-4.13889	135.8	A	94	A	-1.44468	135.8
203033_x_at	1587.45	PPPPPPPPPPPPPPPPPPPP	FH	2038.9	P	1231.8	P	-1.65522	2813.6	P	722.9	P	-3.8921	1452.6	P	894.5	P	-1.62392	2578.8	P	1210.2	P	-2.13089	2738.4	P	1236.9	P	-2.21392	1139.5	P	2112.6	P	1.85397	2272.8	P	874.4	P	-2.59927	2048	P	1056.5	P	-1.93848	1626.3	P	1226.9	P	-1.32554	1580.4
214170_x_at	1477.03	PPPPPPPPPPPPPPPPPPPP	FH	1936.7	P	1107.7	P	-1.7484	1743.1	P	650.4	P	-2.68004	1783.5	P	872.6	P	-2.04389	1734.9	P	916.4	P	-1.89317	1528	P	1031	P	-1.48206	1213	P	2391.4	P	1.97148	2216.7	P	630.8	P	-3.51411	2559.1	P	990.1	P	-2.58469	2034.9	P	803.1	P	-2.53381	2532.8
206952_at	686.037	PAPAPAPAPAAPPAPAPAPA	G6PC	1336.1	P	42.2	A	-31.6611	847.1	P	43.5	A	-19.4736	1988.4	P	6.52	A	-304.969	657.5	P	90.6	A	-7.25717	1251.6	P	58.7	A	-21.322	9.6	A	1815.5	P	189.115	2436.8	P	36.4	A	-66.9451	648.9	P	6.55	A	-99.0687	1255.5	P	8.51	A	-147.532	1171.6
221453_at	267.445	MPAPAMAAAAPAAPAAAMPP	G6PC2	254.6	M	158	P	-1.61139	321.6	A	221.5	P	-1.45192	319.6	A	266.7	M	-1.19835	355.1	A	204.4	A	-1.73728	201.9	A	175.5	A	-1.15043	351.4	P	293.8	A	-1.19605	236.9	A	220	P	-1.07682	286.1	A	143.5	A	-1.99373	336.3	A	244.7	M	-1.37434	394.8
44654_at	943.67	PPPPPPPPPPPPPPPPPPPP	G6PC3	1314.8	P	713.3	P	-1.84326	1102.6	P	758.2	P	-1.45423	1060.6	P	776.1	P	-1.36658	901.8	P	723.3	P	-1.24679	1249.6	P	703.6	P	-1.77601	661.5	P	1237.8	P	1.8712	956.9	P	672.9	P	-1.42205	1057	P	1191.1	P	1.12687	1008.3	P	978.2	P	-1.03077	800.3
202275_at	274.715	APAPAPAPAPPAAPAPAPAA	G6PD	283.9	A	224.9	P	-1.26234	360	A	372.4	P	1.03444	231.4	A	218.3	P	-1.06001	368.2	A	161.9	P	-2.27424	311.6	A	220.4	P	-1.41379	325.4	P	253	A	-1.28617	239.1	A	245.6	P	1.02719	259.2	A	229.9	P	-1.12745	345	A	364.2	P	1.05565	229.2
213453_x_at	18585.3	PPPPPPPPPPPPPPPPPPPP	GAPDH	13913.6	P	17399	P	1.2505	17756.6	P	25558	P	1.43935	13600.4	P	15351.5	P	1.12875	17002.5	P	20170.2	P	1.18631	18415.3	P	19939.7	P	1.08278	22223.3	P	15319.2	P	-1.45068	16944.7	P	21679.2	P	1.27941	16693.9	P	19890	P	1.19145	16420.1	P	19640.8	P	1.19614	17318.3
217398_x_at	21907.8	PPPPPPPPPPPPPPPPPPPP	GAPDH	18060.9	P	19428.4	P	1.07572	22873.7	P	28149.3	P	1.23064	16896.5	P	19786.2	P	1.17102	22397.5	P	22902.6	P	1.02255	22871	P	22628.2	P	-1.01073	23903.8	P	18539.2	P	-1.28937	21278.3	P	24535.9	P	1.15309	19788	P	21355.7	P	1.07922	19766.6	P	20839.7	P	1.05429	22794.2
212581_x_at	23342.3	PPPPPPPPPPPPPPPPPPPP	GAPDH	21486.2	P	21442.8	P	-1.00202	22394.7	P	29896	P	1.33496	18718.3	P	21824.7	P	1.16596	22281.7	P	24908.3	P	1.11788	23451.3	P	25792.2	P	1.09982	24188.4	P	19329.1	P	-1.2514	22088.3	P	26958.8	P	1.2205	19278.8	P	25369.3	P	1.31592	21182.4	P	21991.8	P	1.03821	23834
211167_s_at	36.015	AAAAAAAAAAAAAAAAAAAA	GCK	26	A	19.9	A	-1.30653	34.2	A	18.8	A	-1.81915	125.4	A	30.9	A	-4.05825	25.5	A	26.7	A	1.04706	35.3	A	17.9	A	-1.97207	27.1	A	29.6	A	1.09225	18.8	A	26.2	A	1.39362	112	A	13	A	-8.61538	37.5	A	31.9	A	-1.17555	34
223079_s_at	244.607	PPAPPPPPPPPPPPPAPPPP	GLS	244.27	P	214.72	P	-1.13762	184.95	A	332.81	P	1.79946	308.87	P	216.65	P	-1.42566	171.62	P	131.35	P	-1.30659	170.34	P	270.13	P	1.58583	264.54	P	139.92	P	-1.89065	226.04	P	153.07	P	-1.47671	171.22	P	97.93	A	-1.74839	173.35	P	397.75	P	2.29449	153.46
223080_at	218.797	AAAAAAAPAAMAAAAAAAAA	GLS	188.03	A	174.39	A	-1.07822	525.99	A	212.37	A	-2.47676	408.27	A	216.06	A	-1.88961	138.32	A	202.62	P	1.46486	162.48	A	211.67	A	1.30274	272.26	M	237.95	A	-1.14419	138.64	A	105.47	A	-1.3145	65.79	A	211.79	A	3.21918	211.76	A	168.65	A	-1.25562	278.38
203157_s_at	2294.47	PPPPPPPPPPPPPPPPPPPP	GLS	1459.1	P	944.1	P	-1.54549	2215.6	P	1844	P	-1.20152	1398.9	P	940.7	P	-1.48708	2894.7	P	1536.6	P	-1.88383	2272	P	1125.6	P	-2.01848	4036.9	P	4182.4	P	1.03604	5408.6	P	1091.4	P	-4.95565	2606.3	P	641.8	P	-4.06092	3715.5	P	2205.8	P	-1.68442	4003.4
203159_at	7167.94	PPPPPPPPPPPPPPPPPPPP	GLS	9118.2	P	3243.4	P	-2.81131	10290.4	P	5425.6	P	-1.89664	6879.8	P	1951.2	P	-3.52593	10367.9	P	4158.2	P	-2.49336	13696.2	P	3094.3	P	-4.42627	8739.3	P	11698.2	P	1.33857	9892.5	P	4030	P	-2.45471	7525	P	4897.9	P	-1.53637	9924.9	P	5012.1	P	-1.98019	10565.9
203158_s_at	811.1	PPPPPPPPPPPPPPPPPPPP	GLS	1065.4	P	385.2	P	-2.76584	927.4	P	648.8	P	-1.42941	898.3	P	327.9	P	-2.73955	683.4	P	451.4	P	-1.51396	827.8	P	454.5	P	-1.82134	1207.2	P	978.2	P	-1.2341	1665	P	363.2	P	-4.58425	898.8	P	273.2	P	-3.2899	1217.3	P	979.6	P	-1.24265	1257.2
211414_at	54.3685	AAAAAAAAAAAAAPAAAAPA	GLS	34.1	A	48.3	A	1.41642	41.2	A	73.7	A	1.78883	79.6	A	6.52	A	-12.2086	131.6	A	31.7	A	-4.15142	7.59	A	7.06	A	-1.07507	44.4	A	70.5	A	1.58784	38.6	A	66.1	P	1.71244	70.1	A	46.3	A	-1.51404	53.2	A	42.6	A	-1.24883	122.6
241034_at	44.1565	AAAAAAAAAAAAAAAAAAAA	GLS	33.72	A	13.96	A	-2.41547	86.22	A	36.96	A	-2.33279	62.66	A	42.96	A	-1.45857	14.47	A	43.44	A	3.00207	6.75	A	45.29	A	6.70963	51.99	A	18.02	A	-2.88513	8.47	A	4.32	A	-1.96065	55.73	A	58.44	A	1.04863	32.89	A	89.66	A	2.72606	49.01
221510_s_at	522.455	PPPPPPPPPPPPPPPPPPPP	GLS	601.1	P	566.8	P	-1.06052	362.8	P	660.7	P	1.82111	427.1	P	349.2	P	-1.22308	385.6	P	571.2	P	1.48133	377.1	P	479.3	P	1.27102	699	P	488	P	-1.43238	350.3	P	621.4	P	1.77391	417.9	P	448.2	P	1.07251	369.7	P	552.9	P	1.49554	707
205531_s_at	122.995	AAAAAAAAAAAAAAAAAAAA	GLS2	215.3	A	116	A	-1.85603	175	A	44	A	-3.97727	160.1	A	114.2	A	-1.40193	255.3	A	35.3	A	-7.23229	168.2	A	42.1	A	-3.99525	109.4	A	111.6	A	1.02011	197.7	A	75.1	A	-2.63249	179.4	A	79.1	A	-2.26802	89.8	A	115.2	A	1.28285	134.7
200947_s_at	1373.45	PPPPPPPPPPPPPPPPPPPP	GLUD1	1287.2	P	1580.1	P	1.22755	1352.6	P	1483.3	P	1.09663	1787.6	P	1070.1	P	-1.6705	1018	P	1198.3	P	1.17711	864.9	P	1087.4	P	1.25726	1674.1	P	1702	P	1.01667	2092.6	P	1234.7	P	-1.69482	1548.2	P	1011.6	P	-1.53045	1270.2	P	907	P	-1.40044	2027.4
200946_x_at	1414.66	PPPPPPPPPPPPPPPPPPPP	GLUD1	1705.8	P	1087.3	P	-1.56884	1766.4	P	1216.4	P	-1.45215	1389	P	1355.5	P	-1.02471	1561.2	P	1125.5	P	-1.38712	1109.6	P	1746.3	P	1.57381	1439.3	P	1802.6	P	1.25241	3030.3	P	713.3	P	-4.24828	1300.6	P	605.3	P	-2.14869	1127.4	P	1203	P	1.06706	2234.2
244802_at	72.9155	APAAAAAPAAAAPPAPAAAA	GLUD1	75.22	A	78.89	P	1.04879	55.14	A	67.97	A	1.23268	80.27	A	39.39	A	-2.03783	69.86	A	81.54	P	1.16719	96.87	A	74.43	A	-1.30149	50.79	A	91.54	A	1.80232	159.09	P	60.46	P	-2.63133	67.96	A	94.12	P	1.38493	70.19	A	42.44	A	-1.65386	63.67
208813_at	1977.29	PPPPPPPPPPPPPPPPPPPP	GOT1	1771.4	P	1628.5	P	-1.08775	2487.7	P	1447.6	P	-1.7185	2588.6	P	819.7	P	-3.15798	2427.8	P	1566.2	P	-1.55012	3496.5	P	973.2	P	-3.59279	2727	P	2412.5	P	-1.13036	3097	P	1059.5	P	-2.92308	2150	P	1692.4	P	-1.27039	2451.5	P	1315.4	P	-1.86369	2518
200708_at	1917.1	PPPPPPPPPPPPPPPPPPPP	GOT2	2051.4	P	1643.2	P	-1.24842	2449.2	P	2080.3	P	-1.17733	2240.3	P	964.1	P	-2.32372	2169	P	1310.4	P	-1.65522	2508.5	P	1019.9	P	-2.45955	2230.1	P	2981.9	P	1.33711	2530.9	P	1107.2	P	-2.28586	2339.9	P	879.6	P	-2.66019	2497.5	P	1340.1	P	-1.86367	2628.3
208308_s_at	4015.93	PPPPPPPPPPPPPPPPPPPP	GPI	2226.8	P	6578.6	P	2.95428	3974.6	P	4810.8	P	1.21039	2480.5	P	3475.4	P	1.40109	3652.6	P	4843	P	1.3259	2945.8	P	4214.7	P	1.43075	5487.2	P	2543.2	P	-2.1576	3452.7	P	4817.7	P	1.39534	3574.8	P	3507.6	P	-1.01916	3263.3	P	4685.9	P	1.43594	3054.7
200697_at	1186.02	APMPPPMPAPPAAPPPAPAP	HK1	519.7	A	1399.7	P	2.69328	541	M	1261	P	2.33087	960.6	P	1410.9	P	1.46877	835.4	M	1210.2	P	1.44865	620.3	A	1723.8	P	2.77898	1959	P	662.5	A	-2.95698	549.1	A	1418.8	P	2.58386	1504.3	P	1473.6	P	-1.02083	585.5	A	1566.3	P	2.67515	781.1
202934_at	437.215	APAPAPAPAPPAAPAPAPAP	HK2	22.9	A	1277.9	P	55.8035	81.3	A	878.9	P	10.8106	85.9	A	532	P	6.19325	148.3	A	694.7	P	4.68442	34.5	A	801.8	P	23.2406	805.3	P	84	A	-9.5869	117.3	A	549.1	P	4.68116	22.6	A	696	P	30.7965	91.6	A	793.6	P	8.66376	23.3
222305_at	81.53	AAAAAAAAAAPAAAAAAAAA	HK2	22.7	A	70.8	A	3.11894	32.9	A	135.5	A	4.11854	180.2	A	107.6	A	-1.67472	27.2	A	106.4	A	3.91176	32.6	A	124	A	3.80368	103.5	P	75.8	A	-1.36544	120.3	A	11.5	A	-10.4609	13.9	A	66.5	A	4.78417	20.8	A	77.5	A	3.72596	104.8
205936_s_at	20.425	AAAAAAAAAAAAAAAAAAAA	HK3	17.6	A	16.2	A	-1.08642	21.1	A	27	A	1.27962	18.9	A	24.6	A	1.30159	15.9	A	17.7	A	1.11321	42.3	A	14	A	-3.02143	23.2	A	19.5	A	-1.18974	13.4	A	26.8	A	2	20.9	A	11.6	A	-1.80172	16.7	A	18.2	A	1.08982	18.4
200016_x_at	11611.8	PPPPPPPPPPPPPPPPPPPP	HNRNPA1	12100.2	P	11364.6	P	-1.06473	11848.1	P	13776.5	P	1.16276	9513.8	P	11815.8	P	1.24196	9283.9	P	14443.2	P	1.55573	12586.2	P	10490.4	P	-1.19978	9534.4	P	11960.5	P	1.25446	9462.3	P	13055.7	P	1.37976	11530.8	P	13694.4	P	1.18764	12595.7	P	10412.4	P	-1.20968	13668.4
214280_x_at	1582.34	PPPPPPPPPPPPPPPPPPPP	HNRNPA1	1352.6	P	1630.4	P	1.20538	1339.4	P	3431.1	P	2.56167	1112.2	P	1617.2	P	1.45406	1294	P	2428.7	P	1.87689	1248.6	P	1695.1	P	1.3576	1063.6	P	760.4	P	-1.39874	1003.3	P	2799.1	P	2.78989	1209.5	P	2490.6	P	2.0592	915.8	P	1252.2	P	1.36733	916.6
225932_s_at	2845.63	PPPPPPPPPPPPPPPPPPPP	HNRNPA2B1	2435.4	P	2794.86	P	1.1476	2014.52	P	3936.5	P	1.95406	1923.98	P	3127.13	P	1.62534	2592.9	P	2897.59	P	1.11751	2697.7	P	2971.56	P	1.10152	3225.93	P	2179.06	P	-1.48042	2364.97	P	4503.3	P	1.90417	2485.36	P	3686.03	P	1.4831	2145.48	P	3682.02	P	1.71618	1907.03
225107_at	894.166	PPPPPPPPPPPPPPPPPPPP	HNRNPA2B1	678.1	P	906.64	P	1.33703	743.85	P	1262.41	P	1.69713	773.87	P	867.06	P	1.12042	945.44	P	915.05	P	-1.03321	902.42	P	1073	P	1.18903	924.36	P	567.93	P	-1.62759	685.88	P	1662.57	P	2.424	762.54	P	1068.34	P	1.40103	625.37	P	769.42	P	1.23034	702.99
244131_at	55.3335	AAAAAAAAAAAAAAAAAAAA	HNRNPA2B1	39.12	A	15.27	A	-2.56189	169.06	A	33.56	A	-5.03754	41.69	A	56.89	A	1.3646	22	A	32.47	A	1.47591	117.07	A	16.7	A	-7.01018	11.94	A	42.4	A	3.55109	64.89	A	20.31	A	-3.19498	23.28	A	63.21	A	2.71521	27.06	A	24.01	A	-1.12703	179.17
205292_s_at	2317.26	PPPPPPPPPPPPPPPPPPPP	HNRNPA2B1	2306.8	P	2694.8	P	1.1682	2847.7	P	2148.3	P	-1.32556	2478.8	P	2336.4	P	-1.06095	2229.3	P	2482	P	1.11335	2550.1	P	2613.3	P	1.02478	2125.3	P	2175.8	P	1.02376	1803.9	P	2385.8	P	1.32258	2104.1	P	3020.8	P	1.43567	1864.1	P	2336.8	P	1.25358	2064.7
201193_at	2051.28	PPPPPPPPPPPPPPPPPPPP	IDH1	3279.6	P	1220.1	P	-2.68798	2199.5	P	903.8	P	-2.43361	2235.3	P	1010.3	P	-2.21251	2701.8	P	915.4	P	-2.9515	3440.6	P	961.6	P	-3.578	2129.3	P	5104.9	P	2.39745	2286.8	P	1359.5	P	-1.68209	1519.6	P	1248.3	P	-1.21734	2928.8	P	1751.5	P	-1.67217	2670
210045_at	557.905	MAAAPAAAAAAMAAPAPAPA	IDH2	648.7	M	386.9	A	-1.67666	812	A	251.9	A	-3.2235	774.3	P	367.5	A	-2.10694	782.1	A	370.3	A	-2.11207	866	A	227.6	A	-3.80492	504.5	A	776.6	M	1.53935	692.2	A	165.5	A	-4.18248	701.8	P	266.4	A	-2.63438	754.2	P	440.4	A	-1.71253	970.1
210046_s_at	2968.1	PPPPPPPPPPPPPPPPPPPP	IDH2	2192.8	P	2832.1	P	1.29155	3776.6	P	2033.9	P	-1.85683	4046.4	P	1525.1	P	-2.6532	4260.5	P	2150.3	P	-1.98135	3540.3	P	1603	P	-2.20855	2910	P	3013.3	P	1.0355	3440.9	P	1044.5	P	-3.2943	5061.1	P	2028.9	P	-2.4945	3841.7	P	2672.8	P	-1.43733	4278.3
202070_s_at	416.045	PPPPPPPPPPPPPPPPPPPA	IDH3A	317.4	P	599.8	P	1.88973	383.7	P	353.2	P	-1.08635	485.3	P	268.4	P	-1.80812	406.9	P	286.3	P	-1.42124	351.6	P	450.9	P	1.28242	689.7	P	297.9	P	-2.31521	366.7	P	380.7	P	1.03818	486.8	P	338.8	P	-1.43684	496.1	P	349.4	P	-1.41986	395.5
202069_s_at	283.195	PPPPPPPPPPPPPPPPPPPP	IDH3A	198.6	P	313	P	1.57603	189.3	P	250.5	P	1.3233	202.6	P	288.2	P	1.42251	305.1	P	296.3	P	-1.0297	216.7	P	253.6	P	1.17028	392.3	P	182.7	P	-2.14724	354.3	P	235.6	P	-1.50382	328	P	219.7	P	-1.49294	256.4	P	355.7	P	1.38729	364.7
201509_at	622.41	PPPPPPPPPPPPPPPPPPPP	IDH3B	609.5	P	404	P	-1.50866	675.7	P	562.9	P	-1.20039	623.2	P	314.8	P	-1.97967	757.9	P	618.4	P	-1.22558	1087.1	P	224.3	P	-4.84663	740.6	P	631.4	P	-1.17295	681.9	P	553	P	-1.23309	676.1	P	598.9	P	-1.1289	688.1	P	719.5	P	1.04563	730.8
210418_s_at	1541.02	PPPPPPPPPPPPPPPPPPPP	IDH3B	1448	P	1116.3	P	-1.29714	1535.6	P	1872	P	1.21907	1193.2	P	1510.7	P	1.26609	1402.1	P	1517.2	P	1.08209	1470.3	P	1349.7	P	-1.08935	2062.3	P	1429.3	P	-1.44287	1877.2	P	1685.6	P	-1.11367	1828.5	P	1250	P	-1.4628	1684.8	P	1547.4	P	-1.08879	1654
210014_x_at	1634.56	PPPPPPPPPPPPPPPPPPPP	IDH3B	1470.7	P	1346.8	P	-1.092	1395.6	P	2279.6	P	1.63342	1867.1	P	1227.9	P	-1.52056	1586.6	P	1434.4	P	-1.10611	1211.5	P	1305.1	P	1.07726	1894	P	1625.1	P	-1.16547	2172.5	P	1782.2	P	-1.219	2021.5	P	1610.5	P	-1.2552	1675.6	P	1434.4	P	-1.16815	1701
202471_s_at	966.015	PPPPPPPPPPPPPPPPPPPP	IDH3G	950.5	P	783	P	-1.21392	1001.2	P	852.2	P	-1.17484	1079	P	842.2	P	-1.28117	993.6	P	830.5	P	-1.19639	975.1	P	1075	P	1.10245	931	P	1123.5	P	1.20677	1243.3	P	848.5	P	-1.46529	1196.2	P	578.9	P	-2.06633	1189.7	P	887.9	P	-1.3399	1073.5
214333_x_at	504.62	AAAAAAAMPPAAAPAPMAAA	IDH3G	708.1	A	375.9	A	-1.88375	633.3	A	288.8	A	-2.19287	516	A	483.8	A	-1.06656	642.5	A	324.6	M	-1.97936	593.6	P	464.2	P	-1.27876	399.2	A	568.9	A	1.4251	727.2	A	392.9	P	-1.85085	380.1	A	398.4	P	1.04815	654.6	M	358	A	-1.82849	730.9
211028_s_at	2551.36	PPPPPPPPPPPPPPPPPPPP	KHK	3460.2	P	1844.2	P	-1.87626	3855.6	P	649.7	P	-5.93443	2377.8	P	911.1	P	-2.60981	3507.7	P	1722.6	P	-2.03628	3908.3	P	1343.5	P	-2.90904	1876.1	P	5012.6	P	2.67182	4272.8	P	1268.5	P	-3.36839	1966.8	P	1386.5	P	-1.41854	4483.4	P	1458.9	P	-3.07314	4469.9
200650_s_at	12162	PPPPPPPPPPPPPPPPPPPP	LDHA	5710	P	17093	P	2.99352	6866.9	P	19480.4	P	2.83686	4852.1	P	15588.6	P	3.21275	6568.6	P	17836.4	P	2.7154	5568.4	P	16670.2	P	2.99371	16437.4	P	5371.9	P	-3.05989	6922.4	P	18095.6	P	2.61406	6182.2	P	19960.7	P	3.22874	7091.2	P	16653.6	P	2.34849	5899.7
201030_x_at	13999.4	PPPPPPPPPPPPPPPPPPPP	LDHB	19153.1	P	8435.1	P	-2.27064	18124.6	P	13473	P	-1.34525	15901.8	P	8665.2	P	-1.83513	18558.7	P	9060.1	P	-2.0484	19339.9	P	6341.9	P	-3.04954	9602.5	P	18883.5	P	1.96652	18105.4	P	9438.9	P	-1.91817	16408.7	P	9419.9	P	-1.74192	18472.1	P	9313.8	P	-1.9833	18041.4
213564_x_at	12680.2	PPPPPPPPPPPPPPPPPPPP	LDHB	18428.2	P	7512.7	P	-2.45294	18124.7	P	11519.5	P	-1.57339	16687.7	P	7814.9	P	-2.13537	18139.1	P	8448.6	P	-2.14699	17556.8	P	6234.2	P	-2.81621	8248.4	P	16948.5	P	2.05476	14612.7	P	7169.4	P	-2.0382	14458.5	P	9249	P	-1.56325	15844.2	P	8504.7	P	-1.86299	16820.2
207022_s_at	95.685	AAAAAAAAAAAAAAAAAAAA	LDHC	48.8	A	142.8	A	2.92623	72.5	A	90.5	A	1.24828	48.9	A	127.8	A	2.6135	183.4	A	161.6	A	-1.1349	11.7	A	78.8	A	6.73504	97.3	A	20.1	A	-4.8408	23.6	A	156.2	A	6.61864	110.1	A	76.2	A	-1.44488	59.4	A	146.9	A	2.47306	81.3
200978_at	6113.92	PPPPPPPPPPPPPPPPPPPP	MDH1	7255.3	P	5480.2	P	-1.32391	8436.5	P	3339.1	P	-2.52658	5411.7	P	3721.2	P	-1.45429	7652.2	P	3863	P	-1.9809	8733.7	P	3324.5	P	-2.62707	6683	P	9206.2	P	1.37755	8522.4	P	3883.8	P	-2.19435	6205.8	P	4482.6	P	-1.38442	8629.1	P	5439.9	P	-1.58626	7824.2
209036_s_at	2591.07	PPPPPPPPPPPPPPPPPPPP	MDH2	3315.6	P	2043.2	P	-1.62275	3067.2	P	2514.5	P	-1.21981	2736.9	P	1328.3	P	-2.06045	3102.2	P	2353.3	P	-1.31823	2738.6	P	1120.2	P	-2.44474	2980.5	P	2613.3	P	-1.14051	3334.7	P	1448.8	P	-2.3017	3090.9	P	1862.3	P	-1.65972	3566	P	2025.9	P	-1.76021	3877.2
213333_at	654.72	PPPPPPPPPPPPPPPPPPPP	MDH2	497.8	P	474.1	P	-1.04999	738.3	P	688.1	P	-1.07295	537.1	P	412.3	P	-1.30269	742	P	499.8	P	-1.48459	619.1	P	443.3	P	-1.39657	801.8	P	796.2	P	-1.00703	778.4	P	511.3	P	-1.52239	949	P	458.9	P	-2.06799	915.3	P	615.1	P	-1.48805	865
204059_s_at	291.005	PPPPPPPPPPPPPPPPPPPA	ME1	314.7	P	224.7	P	-1.40053	232.9	P	230.2	P	-1.01173	267.5	P	520.3	P	1.94505	244.3	P	305.4	P	1.2501	516.3	P	222.7	P	-2.31837	315.8	P	274.8	P	-1.1492	236.3	P	153.4	P	-1.54042	202	P	150.9	P	-1.33863	250	P	671	P	2.684	266.8
209397_at	859.85	PPPPPPPPPPPPPPPPPPPP	ME2	662.3	P	1211.3	P	1.82893	630.8	P	915.2	P	1.45086	619.5	P	864.5	P	1.39548	566.9	P	915.7	P	1.61528	599.4	P	917.6	P	1.53086	1019.6	P	749.9	P	-1.35965	870.3	P	949.7	P	1.09123	741.3	P	877.8	P	1.18414	813.8	P	1015.7	P	1.2481	705.6
201282_at	1110.39	PPPPPPPPPPPPPPPPPPPP	OGDH	1134.6	P	529.6	P	-2.14237	1177.9	P	821.3	P	-1.43419	960.6	P	668.7	P	-1.43652	1930.1	P	594.8	P	-3.24496	1322.3	P	745	P	-1.7749	1912.9	P	1562.4	P	-1.22433	1731.1	P	536.4	P	-3.22726	1365.8	P	255.1	P	-5.35398	1535.4	P	914.4	P	-1.67913	1968.4
208383_s_at	6694.07	PPPPPPPPPPPPPPPPPPPA	PCK1	7126.9	P	600.2	P	-11.8742	11712.3	P	1115	P	-10.5043	11874.9	P	777.3	P	-15.2771	11939.3	P	4142.9	P	-2.88187	19355.2	P	1474.3	P	-13.1284	2316.3	P	13477.4	P	5.8185	12523.5	P	2107	P	-5.94376	9096.5	P	2012.4	P	-4.52022	11369.7	P	527.5	P	-21.5539	10323.3
202847_at	2772.34	PPPPPPPPPPPPPPPPPPPM	PCK2	6289.3	P	705.4	P	-8.91593	4301	P	490.7	P	-8.76503	3286.9	P	414.1	P	-7.93745	4633.8	P	743.7	P	-6.23074	6389.3	P	616.4	P	-10.3655	518.9	P	7465.4	P	14.387	6264.5	P	854.6	P	-7.33033	2062.9	P	1023.4	P	-2.01573	3755.9	P	438.8	P	-8.55948	4819.2
200980_s_at	2487.6	PPPPPPPPPPPPPPPPPPPP	PDHA1	2764.1	P	1621.7	P	-1.70445	3142.2	P	1431.3	P	-2.19535	3202.4	P	1367.1	P	-2.34248	3893	P	1487.6	P	-2.61697	3538.4	P	1591.9	P	-2.22275	2346.4	P	3157.3	P	1.34559	3143.9	P	1697.2	P	-1.8524	3664.1	P	1931.1	P	-1.89742	2937.2	P	1921.6	P	-1.52852	2796.1
200979_at	769.215	PPPPPPPPPPPPPPPPPPPP	PDHA1	761.1	P	497.8	P	-1.52893	992.4	P	373.8	P	-2.6549	1237.7	P	275.1	P	-4.49909	656.6	P	486.1	P	-1.35075	924.7	P	289.7	P	-3.19192	653.6	P	1450.7	P	2.21955	1024.8	P	469.7	P	-2.18182	1057	P	446.3	P	-2.36836	1280.2	P	449.2	P	-2.84996	1392.8
214518_at	97.315	AAAAAAAAAAAAAAAAAAAA	PDHA2	105.5	A	120.4	A	1.14123	195.4	A	114.4	A	-1.70804	73	A	120.7	A	1.65342	101.1	A	146.9	A	1.45302	147.7	A	82.4	A	-1.79248	66.7	A	45.6	A	-1.46272	84.6	A	55.5	A	-1.52432	193.7	A	51.3	A	-3.77583	118.8	A	26.2	A	-4.53435	72.1
208911_s_at	797.53	PPPAPPPPPPPPPPPPPPPA	PDHB	828.5	P	766.4	P	-1.08103	1085.3	P	325.7	A	-3.33221	1182.3	P	634.3	P	-1.86394	1288.6	P	558.5	P	-2.30725	970.8	P	363.5	P	-2.6707	511.1	P	1131.9	P	2.21464	1370.7	P	429.4	P	-3.19213	1039.6	P	410.1	P	-2.53499	1189	P	482.4	P	-2.46476	1057.5
211023_at	2573.19	PPPPPPPPPPPPPPPPPPPP	PDHB	3860.7	P	2190.1	P	-1.7628	3796.3	P	1030	P	-3.68573	3170.5	P	1992	P	-1.59162	3611.7	P	1449.9	P	-2.491	4588.6	P	1264.7	P	-3.62821	1624.1	P	3902.4	P	2.40281	3280.6	P	1521.1	P	-2.15673	3618.8	P	1785.7	P	-2.02654	3365	P	1163.1	P	-2.89313	3477.8
203067_at	590.09	PPPPPPPPPPPPPPPPPPPP	PDHX	385.4	P	629.4	P	1.63311	539.6	P	529.3	P	-1.01946	620.5	P	511.5	P	-1.2131	619.3	P	550.9	P	-1.12416	708.5	P	444.2	P	-1.595	663.9	P	749.3	P	1.12863	730.8	P	592.8	P	-1.23279	661.3	P	595	P	-1.11143	698.9	P	548.5	P	-1.2742	557.9
226452_at	1118.95	PPAPPPPPPPPPPPPPPPPP	PDK1	163.88	P	2659.65	P	16.2293	145.01	A	2584.04	P	17.8197	344.4	P	1342.82	P	3.89901	315.09	P	1691.2	P	5.36736	290.36	P	1807.12	P	6.22372	1806.24	P	213.9	P	-8.44432	255.43	P	2494.21	P	9.76475	318.27	P	1964.28	P	6.17174	129.59	P	1209.79	P	9.33552	161.83
206686_at	79.24	AAAAAAAAAAAAAAAAAAAA	PDK1	11.2	A	129.7	A	11.5804	17	A	167.6	A	9.85882	15.4	A	54.2	A	3.51948	15.6	A	202.9	A	13.0064	14.6	A	143.7	A	9.84247	134.7	A	15.1	A	-8.92053	20.1	A	184.9	A	9.199	20.6	A	68.8	A	3.33981	19.8	A	151.3	A	7.64141	20.3
202590_s_at	793.205	PPPPPPPPPPPPPPPPPPPP	PDK2	848.7	P	639.9	P	-1.3263	860.8	P	547.1	P	-1.57339	1019.4	P	517.8	P	-1.96871	953.1	P	612.4	P	-1.55634	1102	P	854	P	-1.2904	511.9	P	1102.7	P	2.15413	1063.7	P	593	P	-1.79376	971.4	P	598.4	P	-1.62333	1008.4	P	574.9	P	-1.75404	1139.8
213724_s_at	175.14	AAAAAAAAAAAAAAAAAAAA	PDK2	119.7	A	44.6	A	-2.68386	233.8	A	66.5	A	-3.51579	75.3	A	78.4	A	1.04117	330.9	A	35.4	A	-9.34746	158.3	A	240.1	A	1.51674	167.6	A	357	A	2.13007	545.5	A	37.3	A	-14.6247	237.4	A	41.8	A	-5.67943	123	A	226.8	A	1.8439	303
228959_at	1375.59	PPPPPPPPPPPPPPPPPPPP	PDK3	1108.74	P	1432.82	P	1.2923	1812.82	P	1337.13	P	-1.35575	980.63	P	1087.53	P	1.10901	1104.35	P	1026.72	P	-1.07561	1755	P	1153.89	P	-1.52094	1216.65	P	1817.29	P	1.49368	1479.99	P	2171.78	P	1.46743	1401.71	P	1369.48	P	-1.02353	1520.07	P	1242.2	P	-1.22369	1184.16
206347_at	153.92	AAAPAAAAAPAAAAAAAAAA	PDK3	135.7	A	133.3	A	-1.018	168.3	A	97.2	P	-1.73148	127.3	A	132.2	A	1.03849	99.3	A	173.5	A	1.74723	230.3	A	96.4	P	-2.389	146	A	218.2	A	1.49452	184.1	A	108.1	A	-1.70305	82.4	A	98.9	A	1.20024	214.9	A	184.8	A	-1.16288	358.6
206348_s_at	56.1755	AAAAAAAAAAAAAAAAAAAA	PDK3	45.6	A	123.5	A	2.70833	20.8	A	8.01	A	-2.59675	60.3	A	107	A	1.77446	73.6	A	19.4	A	-3.79381	30.1	A	22.4	A	-1.34375	19.9	A	107.8	A	5.41709	167	A	19.4	A	-8.60825	44.3	A	58	A	1.30926	44	A	114.4	A	2.6	14.2
221957_at	399.545	PPPPPPPPPPPPPPPPPPPP	PDK3	283.9	P	320.5	P	1.12892	316.1	P	413	P	1.30655	608.8	P	468.3	P	-1.30002	441	P	370.1	P	-1.19157	239.5	P	334.5	P	1.39666	433.6	P	451.5	P	1.04128	587.4	P	372.7	P	-1.57607	353.1	P	231.8	P	-1.5233	415.3	P	433.3	P	1.04334	370.6
225207_at	3146.26	PPPPPPPPPPPPPPPPPPPP	PDK4	1173.52	P	2563.55	P	2.1845	1274.32	P	1668.11	P	1.30902	4017.29	P	7881.19	P	1.96182	1624.72	P	2233.11	P	1.37446	6388.79	P	3732.92	P	-1.71147	1792.37	P	1592.35	P	-1.12561	5540.6	P	10990.8	P	1.98368	1553.77	P	3273.19	P	2.10661	799.14	P	1334.01	P	1.66931	1760.81
205960_at	1308.01	PPPPPPPPPPPPPPPPPPPP	PDK4	133.3	P	514.9	P	3.86272	285.5	P	350.4	P	1.22732	1745.3	P	3647.8	P	2.09007	597.5	P	585.4	P	-1.02067	1452.3	P	1930	P	1.32893	835	P	571.2	P	-1.46183	4534.8	P	5515.3	P	1.21622	799.1	P	155.3	P	-5.14552	307.3	P	985.4	P	3.20664	676.2
237777_at	135.721	AAAAAAAAAAAPAAAAPAAA	PFKFB1	154.94	A	120.27	A	-1.28827	177.55	A	125.98	A	-1.40935	182.92	A	89.24	A	-2.04975	142.85	A	94.95	A	-1.50448	83.84	A	150.54	A	1.79556	162.09	A	118.68	P	-1.36577	163.87	A	110.84	A	-1.47844	168.34	A	102.49	A	-1.6425	166.08	P	129.04	A	-1.28704	119.74
240883_at	52.646	AAAAAAAAAAAAAAAAAAAA	PFKFB1	48.87	A	15.65	A	-3.12268	26.56	A	18.23	A	-1.45694	24.41	A	10.15	A	-2.40493	56.75	A	11.67	A	-4.8629	18.79	A	16.7	A	-1.12515	17.91	A	105.42	A	5.8861	92.92	A	25.94	A	-3.58211	184.07	A	15.31	A	-12.0229	79.45	A	121.2	A	1.52549	111.63
207537_at	44.475	AAAAAAAAAAAAAAAAAAAA	PFKFB1	22	A	20.4	A	-1.07843	42.4	A	35.6	A	-1.19101	30	A	30	A	-1	25.4	A	23	A	-1.10435	31.3	A	48.6	A	1.55272	41.3	A	37.4	A	-1.10428	39.9	A	136.5	A	3.42105	76.7	A	22.1	A	-3.47059	27.5	A	98.8	A	3.59273	51.2
238450_at	78.8035	AAAAAAAAAAAAAAAAPAAA	PFKFB2	32.82	A	57.37	A	1.74802	127.66	A	33.43	A	-3.81873	138.37	A	35.45	A	-3.90324	72.33	A	54.59	A	-1.32497	112.55	A	83.99	A	-1.34004	14.05	A	58.96	A	4.19644	136.54	A	47.45	A	-2.87756	15.83	A	76.3	A	4.81996	101.08	P	54.08	A	-1.86908	209.89
226733_at	375.974	PPPAPPPAPAPPPAPAPAPA	PFKFB2	677.34	P	171.19	P	-3.95666	535.72	P	92.69	A	-5.7797	463.21	P	108.41	P	-4.27276	659.17	P	78.94	A	-8.35027	657.13	P	91.44	A	-7.18646	125.06	P	1111.15	P	8.88494	763.89	P	89.02	A	-8.58111	290.56	P	104.5	A	-2.78048	605.83	P	178.79	A	-3.3885	579.75
209992_at	343.715	PAPAPAPAPAAPPAPAPAPM	PFKFB2	246.9	P	143.9	A	-1.71577	369.8	P	164.4	A	-2.24939	331.5	P	195.4	A	-1.69652	194.3	P	203.3	A	1.04632	530.7	P	206.7	A	-2.56749	260.5	A	661.9	P	2.54088	975.8	P	186	A	-5.24624	392.2	P	121.7	A	-3.22268	424	P	222	A	-1.90991	718.6
207931_s_at	42.126	AAAAAAAAAAAAAAAAAAAA	PFKFB2	27.8	A	7.42	A	-3.74663	103.6	A	14.7	A	-7.04762	31.2	A	15.5	A	-2.0129	173.7	A	15.2	A	-11.4276	40.4	A	25.7	A	-1.57198	20.3	A	13.9	A	-1.46043	22	A	19.2	A	-1.14583	124.5	A	20	A	-6.225	20	A	17.7	A	-1.12994	106.7
202464_s_at	1267.82	PPPPPPPPPPPPPPPPPPAP	PFKFB3	786.1	P	1573.8	P	2.00204	1054	P	1501.4	P	1.42448	2242.8	P	950.5	P	-2.3596	1742.6	P	1177.4	P	-1.48004	1032.5	P	1039.9	P	1.00717	1235.5	P	533.2	P	-2.31714	576.7	P	2108.1	P	3.65545	2732.9	P	1873.1	P	-1.45903	696.8	P	915.9	P	1.31444	339.8
228499_at	402.915	APAPAPAPAPPAAPAPAPAP	PFKFB4	163.25	A	1514.11	P	9.27479	298.74	A	415.04	P	1.3893	259.02	A	491.99	P	1.89943	164.01	A	379.99	P	2.31687	184.13	A	428.34	P	2.32629	360.91	P	212.56	A	-1.69792	167.95	A	529.7	P	3.15391	220.38	A	409.07	P	1.8562	317.04	A	569.56	P	1.79649	245.75
206246_at	58.125	AAAAAAAAAAAAAAAAAAAA	PFKFB4	54.6	A	89.3	A	1.63553	30.5	A	24.6	A	-1.23984	37.7	A	56.1	A	1.48806	131.2	A	88.1	A	-1.48922	38.5	A	30	A	-1.28333	57.4	A	26.8	A	-2.14179	66.6	A	52.8	A	-1.26136	50.2	A	14.9	A	-3.36913	96.1	A	71	A	-1.35352	78.5
201102_s_at	1066.01	PPPPPPPPPPPPPPPPPPPP	PFKL	1008.4	P	1599.9	P	1.58657	1062.1	P	1219	P	1.14773	870.4	P	871.8	P	1.00161	1346.8	P	1201.3	P	-1.12112	658.6	P	1852.7	P	2.81309	994.7	P	831	P	-1.19699	1037.3	P	903.7	P	-1.14784	878.4	P	717.7	P	-1.22391	902.6	P	1109	P	1.22867	835.8
211065_x_at	1294.1	PPPPPPPPPPPPPPPPPPPP	PFKL	1045.7	P	1369.6	P	1.30974	1296.7	P	1371.8	P	1.05792	1496.8	P	1051.2	P	-1.4239	1295	P	1252.5	P	-1.03393	1057.5	P	2051.5	P	1.93995	1106.5	P	1464.7	P	1.32372	1439.5	P	1217.2	P	-1.18263	1478.8	P	1077.4	P	-1.37256	828.1	P	762.8	P	-1.08561	1257.5
210976_s_at	1641.95	PPPPPPPPPPPPPPPPPPPP	PFKM	1433.8	P	1462.6	P	1.02009	2622.3	P	1708.3	P	-1.53503	1989.5	P	1235.3	P	-1.61054	2164	P	944.1	P	-2.29213	2222.5	P	1315.9	P	-1.68896	1476.9	P	1798.1	P	1.21748	2080.6	P	1150.2	P	-1.8089	2346.9	P	737.2	P	-3.18353	2054.8	P	959.9	P	-2.14064	1843.2
201037_at	4237.89	PPPPPPPPPPPPPPPPAPPP	PFKP	682.2	P	9070.9	P	13.2965	1050.3	P	6129.9	P	5.83633	1097	P	5145.7	P	4.6907	1211.3	P	8300.2	P	6.85231	843	P	7471.3	P	8.86275	8291.6	P	628.4	P	-13.1948	891.7	P	7892.9	P	8.85152	1075.3	P	7250.9	P	6.74314	929.5	A	9074.9	P	9.76321	951.9
240202_x_at	270.468	AAAAAPAAMAPAAAAMAPAA	PFKP	389.14	A	31.09	A	-12.5166	409.83	A	257.86	A	-1.58935	371.82	A	150.36	P	-2.47287	183.68	A	87.61	A	-2.09656	224.28	M	249.9	A	1.11423	403.62	P	210.68	A	-1.9158	234.24	A	93.5	A	-2.50524	377.28	A	187.15	M	-2.01592	422.54	A	256.35	P	-1.64829	442.94
200886_s_at	6084.28	PPPPPPPPPPPPPPPPPPPP	PGAM1	3412.4	P	10054.9	P	2.94658	3932.2	P	8299.3	P	2.1106	3246.4	P	5049.9	P	1.55554	3416.5	P	7613.6	P	2.22848	3482.1	P	7227.7	P	2.07567	10637.3	P	4157.3	P	-2.5587	4161.2	P	8493.4	P	2.04109	4689.3	P	10254.3	P	2.18674	4034.3	P	8173.2	P	2.02593	4133.1
205736_at	21.581	AAAAAAAAAAAAAAAAAAAA	PGAM2	19.2	A	10.2	A	-1.88235	36.8	A	15.7	A	-2.34395	18.7	A	23.6	A	1.26203	22.8	A	10.1	A	-2.25743	23.4	A	7.06	A	-3.31445	72.5	A	28.3	A	-2.56184	21.2	A	10.5	A	-2.01905	29.3	A	11.3	A	-2.59292	24	A	15.6	A	-1.53846	22.2
201118_at	478.28	PPMPPPPPPPPPPPPPPPPP	PGD	360.4	P	736.1	P	2.04245	495.9	M	452.1	P	-1.09688	409	P	410.2	P	1.00293	515	P	360.9	P	-1.42699	405.8	P	372.2	P	-1.09027	455.3	P	581.4	P	1.27696	665.8	P	257.9	P	-2.58162	616.9	P	197.7	P	-3.12038	652.7	P	502.4	P	-1.29916	665.5
200738_s_at	8521.2	PPPPPPPPPPPPPPPPPPPP	PGK1	6885.2	P	10620	P	1.54244	6994.3	P	11391.5	P	1.62868	5244	P	8745.4	P	1.6677	5252.4	P	10798.3	P	2.05588	6559.5	P	9433.7	P	1.43817	9466.6	P	7724.8	P	-1.22548	6882.6	P	9858.9	P	1.43244	6454.9	P	9861.2	P	1.52771	8184.2	P	10205.4	P	1.24696	7591.4
200737_at	2288.97	PPPPPPPPPPPPPPPPPPPP	PGK1	1245.8	P	4076.6	P	3.27227	1238.6	P	3193.1	P	2.57799	1091.7	P	2750.3	P	2.51928	1100.8	P	3909.1	P	3.55114	1212.9	P	3770.3	P	3.1085	2126.8	P	1485.3	P	-1.4319	1511	P	2586.8	P	1.71198	1154.1	P	2916	P	2.52664	1374.2	P	3752.3	P	2.73053	1416.3
227068_at	1135.89	PPPPPPPPPPPPPPPPPPPP	PGK1	639.61	P	2324.79	P	3.6347	627.6	P	2270.67	P	3.61802	643.46	P	1050.82	P	1.63308	752.31	P	1465.34	P	1.94779	831.78	P	1090.82	P	1.31143	831.85	P	920.75	P	1.10687	927.75	P	1283.16	P	1.38309	556.21	P	1895.22	P	3.40738	676.95	P	813.02	P	1.201	858.22
217383_at	143.07	APAAAAAAAAAAAAAAAAAA	PGK1	132.7	A	183.2	P	1.38056	146.8	A	131.2	A	-1.1189	160.1	A	135.5	A	-1.18155	131.4	A	122.8	A	-1.07003	174	A	99.1	A	-1.7558	156.5	A	162.9	A	1.04089	164.2	A	134.4	A	-1.22173	125.2	A	89.1	A	-1.40516	97.7	A	116.7	A	1.19447	177.4
217356_s_at	3945.43	PPPPPPPPPPPPPPPPPPPP	PGK1	1073.5	P	5938.7	P	5.53209	2034	P	5942.7	P	2.92168	1868.2	P	5285.1	P	2.82898	1823.6	P	6236	P	3.41961	1186.2	P	7091.6	P	5.97842	4761.1	P	2360.3	P	-2.01716	3468.2	P	4658.9	P	1.34332	2420.6	P	3130.8	P	1.2934	2564	P	5744.7	P	2.24052	2587.4
218387_s_at	818.375	PPPPPPPPPPPPPPPPPPPP	PGLS	981.1	P	827.7	P	-1.18533	694.4	P	1221	P	1.75835	584.4	P	691.8	P	1.18378	685.6	P	947.8	P	1.38244	611	P	630.3	P	1.03159	816.4	P	733.7	P	-1.11272	797.7	P	787.2	P	-1.01334	562.3	P	1170.2	P	2.0811	924.7	P	822.7	P	-1.12398	751.4
218388_at	611.565	PPPPPPPPPPPPPPPPPPPP	PGLS	725.6	P	599	P	-1.21135	604.7	P	1131	P	1.87035	443.2	P	515	P	1.162	504.1	P	616.6	P	1.22317	391.9	P	587.9	P	1.50013	527.7	P	535.2	P	1.01421	637.5	P	623.8	P	-1.02196	428	P	744.9	P	1.74042	491.1	P	713.3	P	1.45245	497
230699_at	60.852	AAAAAAAAAAAAAAAAAAAA	PGLS	77.15	A	48.68	A	-1.58484	88	A	45.18	A	-1.94776	18.54	A	75.06	A	4.04854	4.49	A	52.44	A	11.6793	37.67	A	70.95	A	1.88346	21.04	A	99.69	A	4.73812	75.86	A	2.51	A	-30.2231	21.1	A	106.5	A	5.04739	74.78	A	98.25	A	1.31385	110.5
201397_at	643.975	PPPAPPPPPPAPPAPPPAPA	PHGDH	715.6	P	636.3	P	-1.12463	1099.8	P	90.7	A	-12.1257	737.4	P	297	P	-2.48283	749.3	P	315.1	P	-2.37798	1259.7	P	443.8	P	-2.83844	167	A	1234.2	P	7.39042	1050.3	P	138.5	A	-7.58339	940.2	P	438.3	P	-2.14511	668.3	P	202.6	A	-3.29862	1598.7
210451_at	255.995	AAAAAAAAAAAPMAAAAAAA	PKLR	325.7	A	94.2	A	-3.45754	217.7	A	32.4	A	-6.71914	454.5	A	29.5	A	-15.4068	605.7	A	116.5	A	-5.19914	292.8	A	115.4	A	-2.53726	93.3	A	849.6	P	9.10611	455.4	M	28.3	A	-16.0919	283.9	A	25.6	A	-11.0898	327.8	A	107.6	A	-3.04647	607.8
207858_s_at	54.155	AAAAAAAAAAAAAAAAAAAA	PKLR	35.7	A	25.1	A	-1.42231	50.4	A	20.6	A	-2.4466	55.6	A	15	A	-3.70667	66.2	A	34	A	-1.94706	62.3	A	31.3	A	-1.99042	33.1	A	184	A	5.55891	162.4	A	18.2	A	-8.92308	55.5	A	11	A	-5.04545	46.6	A	46.5	A	-1.00215	88.8
222078_at	237.47	PAAAMAAAAAAPAAAAPAAA	PKLR	302.1	P	27.5	A	-10.9855	343.1	A	44.6	A	-7.69283	319.1	M	26.3	A	-12.1331	501.2	A	164.4	A	-3.04866	446.8	A	93.6	A	-4.7735	175.4	A	682.1	P	3.88883	284.7	A	66.5	A	-4.2812	146.3	A	98.6	A	-1.48377	392.3	P	84.8	A	-4.62618	388.6
201251_at	7287.98	PPPPPPPPPPPPPPPPPPPP	PKM	1925.7	P	11677.4	P	6.06398	4166.1	P	9657.7	P	2.31816	3977.7	P	9584	P	2.40943	4401.3	P	9090.4	P	2.06539	3540.4	P	11250.7	P	3.1778	10562.9	P	2606.3	P	-4.05283	2779.9	P	8759.8	P	3.15112	8434.5	P	10338.9	P	1.22579	3400.8	P	10413.3	P	3.06201	3082
223062_s_at	1260.47	PPPAPPPPPPPPPPPAPPPP	PSAT1	2196.38	P	76.14	P	-28.8466	1010.82	P	27.75	A	-36.4259	1245.86	P	74.47	P	-16.7297	2433.16	P	39.32	P	-61.881	4302.05	P	42.83	P	-100.445	649.23	P	3126.37	P	4.8155	3194.18	P	154	P	-20.7414	752.04	P	40.95	A	-18.3648	1832.18	P	275.04	P	-6.6615	2884.21
220892_s_at	626.505	PAPAPAPAPPPPPAPAPPPP	PSAT1	421.1	P	181.6	A	-2.31883	664.4	P	110.9	A	-5.99098	662.9	P	227	A	-2.92026	735.7	P	116	A	-6.34224	977.6	P	179.8	P	-5.43715	579	P	1387.5	P	2.39637	1834.2	P	246.3	A	-7.44702	382.3	P	106.9	A	-3.57624	1105.4	P	349.4	P	-3.16371	1455.8
205048_s_at	128.935	PPAMPPPPAAAPAAAAAPAA	PSPH	290.2	P	280	P	-1.03643	9	A	64.4	M	7.15556	295.8	P	295.9	P	1.00034	381.4	P	445.8	P	1.16885	28.7	A	47.5	A	1.65505	107.7	A	40	P	-2.6925	41.3	A	13.2	A	-3.12879	72.1	A	15.8	A	-4.56329	42.9	A	53.4	P	1.24476	41.2
205194_at	89.29	PPPPPPAPPPPPPAPPPPPA	PSPH	99.2	P	81.2	P	-1.22167	67.5	P	134.9	P	1.99852	74.8	P	83.6	P	1.11765	53.1	A	91.4	P	1.72128	69.2	P	54.9	P	-1.26047	180.4	P	135.9	P	-1.32745	102.5	P	38.7	A	-2.64858	65.4	P	62.8	P	-1.0414	135	P	106.5	P	-1.26761	112.1
244819_x_at	49.309	APAAAPAAAAAAAPAAAAAA	PSPH	33.99	A	55.94	P	1.64578	89	A	82.77	A	-1.07527	98.14	A	51.14	P	-1.91905	56.49	A	31.24	A	-1.80826	20.12	A	33.49	A	1.66451	38.34	A	77.74	A	2.02765	60.5	A	34.4	P	-1.75872	15.83	A	21.88	A	1.38219	14.91	A	70.02	A	4.69618	38.77
211271_x_at	1463.87	PPPPPPPPPPPPPPPPPPPP	PTBP1	1340.4	P	1442.7	P	1.07632	1257.6	P	1506.7	P	1.19808	1331.5	P	1343	P	1.00864	1562.1	P	1424.4	P	-1.09667	1394.6	P	1970.1	P	1.41266	1691.7	P	1331	P	-1.271	1333.2	P	1498.4	P	1.12391	1655.8	P	1372	P	-1.20685	1344.8	P	1644.3	P	1.22271	1427.1
212016_s_at	426.545	PPPPPPMPPPPPPPPPPPPP	PTBP1	213.9	P	343	P	1.60355	320.6	P	403.3	P	1.25795	471.1	P	514.2	P	1.09149	365.2	M	323.5	P	-1.1289	168.1	P	478.8	P	2.8483	525.3	P	272.8	P	-1.92559	721.8	P	127.5	P	-5.66118	540.6	P	189.1	P	-2.8588	332.8	P	677	P	2.03425	502.6
212015_x_at	1185.26	PPPPPPPPPPPPPPPPPPPP	PTBP1	1003.7	P	1131.6	P	1.12743	863.8	P	1406.5	P	1.62827	970.2	P	1061	P	1.09359	968.7	P	1576.6	P	1.62754	1066.5	P	1817	P	1.7037	1293.6	P	931.8	P	-1.38828	863.9	P	1608.7	P	1.86214	1332	P	1108.2	P	-1.20195	1135.2	P	1222.2	P	1.07664	1161.3
211270_x_at	1691.86	PPPPPPPPPPPPPPPPPPPP	PTBP1	1497.6	P	1628.7	P	1.08754	1251.1	P	1915.8	P	1.53129	1474.4	P	1775.7	P	1.20435	1252.3	P	1904.5	P	1.5208	1530.8	P	2063.2	P	1.34779	2186.5	P	1463.2	P	-1.49433	1233.2	P	2178.5	P	1.76654	1819.1	P	1840.5	P	1.01176	1841.2	P	1887.4	P	1.02509	1411.3
226491_x_at	87.959	AAAAAAAAAAAAAAAAAAAA	PTBP1	126.56	A	13.12	A	-9.64634	278.01	A	55.01	A	-5.05381	213.79	A	40.32	A	-5.30233	73.87	A	94.77	A	1.28293	30.75	A	51.49	A	1.67447	128.12	A	62.31	A	-2.05617	76.3	A	51.5	A	-1.48155	65.3	A	22	A	-2.96818	60.03	A	50.5	A	-1.18871	198.42
202189_x_at	1568.19	PPPPPPPPPPPPPPPPPPPP	PTBP1	1434.2	P	1670.8	P	1.16497	1099.7	P	1618.9	P	1.47213	1352.4	P	1331.7	P	-1.01554	1425.2	P	1952.5	P	1.36998	1270.2	P	2139.9	P	1.6847	1910.6	P	1200.3	P	-1.59177	916.5	P	1996.4	P	2.17829	1766.7	P	1945.4	P	1.10115	1722.2	P	1755.9	P	1.01957	1455.8
236819_at	28.7955	AAAAAAAAAAAAAAAAAAAA	PTBP1	23.51	A	12.78	A	-1.83959	32.32	A	20.96	A	-1.54198	46.06	A	23.12	A	-1.99221	28.95	A	13.9	A	-2.08273	37.24	A	27.34	A	-1.36211	22.1	A	32.62	A	1.47602	51.46	A	17.6	A	-2.92386	32.41	A	10.08	A	-3.21528	44.65	A	25.29	A	-1.76552	49.06
216306_x_at	2107.62	PPPPPPPPPPPPPPPPPPPP	PTBP1	1492.4	P	2112.1	P	1.41524	1570.8	P	2311.7	P	1.47167	1694.1	P	1764.9	P	1.04179	1850	P	2402.9	P	1.29886	1959.9	P	2713.1	P	1.38431	2548.1	P	1921.9	P	-1.32582	2032.7	P	2275.7	P	1.11955	2285.7	P	1818.8	P	-1.25671	2100.1	P	2512.7	P	1.19647	2239.3
231158_x_at	65.1245	AAAAAAAAAAAAAAAAAAAA	PTBP1	20.59	A	20.38	A	-1.0103	63.12	A	19.35	A	-3.26202	38.92	A	15.31	A	-2.54213	48.17	A	74.01	A	1.53643	94.61	A	24.28	A	-3.89662	154.81	A	83.34	A	-1.85757	152.2	A	158.82	A	1.0435	31.52	A	26.69	A	-1.18097	58.38	A	17.34	A	-3.36678	53.02
218683_at	357.945	PPPPPPPPPPPPPPPPPPPP	PTBP2	290.3	P	336.5	P	1.15915	217.7	P	411	P	1.88792	230.4	P	267	P	1.15885	186.4	P	457.6	P	2.45494	265.9	P	472.5	P	1.77698	250.1	P	309.2	P	1.23631	297.1	P	745.1	P	2.50791	507.1	P	615.7	P	1.21416	388.8	P	361	P	-1.07701	244.9
225039_at	310.435	PPPPPPPPPPPPPPPPPPPP	RPE	155.38	P	587.39	P	3.78034	319.18	P	315.47	P	-1.01176	257.76	P	328.79	P	1.27557	251.82	P	493.25	P	1.95874	176.83	P	300.27	P	1.69807	727.32	P	339.19	P	-2.14428	296.15	P	246.15	P	-1.20313	197.95	P	307.17	P	1.55176	218.98	P	267.62	P	1.22212	187.77
225040_s_at	267.438	PPAPAPPPPPPPPPPPAPAP	RPE	189.02	P	453.45	P	2.39895	149.03	A	237.35	P	1.59263	209.18	A	213.59	P	1.02108	247.34	P	285.45	P	1.15408	183.75	P	198.46	P	1.08005	352.79	P	248.44	P	-1.42002	162.55	P	385.74	P	2.37305	192.72	P	350.42	P	1.81829	352.86	A	138.12	P	-2.55474	334.4
221770_at	222.89	PPPAAPPPAPPPPPPPPPPA	RPE	169.5	P	244.7	P	1.44366	238.7	P	149.7	A	-1.59452	138.3	A	204.9	P	1.48156	380.2	P	258.2	P	-1.4725	174.8	A	213.1	P	1.21911	397.1	P	156.6	P	-2.53576	234.5	P	199.6	P	-1.17485	146.1	P	125.5	P	-1.16414	143.3	P	223.3	P	1.55827	334.3
212973_at	385.44	PPPPPPPPPPPPPPMPPPPP	RPIA	314.1	P	472.6	P	1.50462	386.5	P	384.3	P	-1.00572	325.7	P	437	P	1.34173	487.1	P	329.6	P	-1.47785	338.8	P	421.2	P	1.24321	410.5	P	296	P	-1.38682	355.3	P	493.6	P	1.38925	322.8	M	518.4	P	1.60595	306.3	P	331.5	P	1.08227	392.1
201093_x_at	2148.68	PPPPPPPPPPPPPPPPPPPP	SDHA	1923.1	P	1939.7	P	1.00863	2783.7	P	3172.5	P	1.13967	1860.4	P	996	P	-1.86787	2434.8	P	1298.2	P	-1.87552	3118.8	P	3418.4	P	1.09606	3152.2	P	2452.7	P	-1.2852	2221.1	P	1297.9	P	-1.7113	2219.8	P	2224.5	P	1.00212	2028.4	P	1221.9	P	-1.66004	2010
202675_at	941.525	PPPPPPPPPPPPPPPPPPPP	SDHB	1268.2	P	854.5	P	-1.48414	1097.3	P	551.6	P	-1.9893	810.6	P	542.6	P	-1.49392	1018.4	P	831.3	P	-1.22507	1208.4	P	826.9	P	-1.46136	863	P	1425	P	1.65122	1307	P	733.9	P	-1.7809	944.3	P	926.3	P	-1.01943	1131.7	P	540.6	P	-2.09341	1194.7
214166_at	227.84	AAAMAMAAAAAAAPAPAAAA	SDHB	304.2	A	210.5	A	-1.44513	220.4	A	250.9	M	1.13838	186.3	A	346.2	M	1.85829	423.7	A	236.3	A	-1.79306	315.9	A	53.3	A	-5.92683	234.1	A	206.2	A	-1.13531	190.6	A	233.2	P	1.2235	221.5	A	178	P	-1.24438	143	A	226.6	A	1.58462	102.2
238056_at	487.393	PPPPPPPPPPPPPPPPPPPP	SDHC	282.4	P	486.18	P	1.7216	577.53	P	409.68	P	-1.40971	586	P	329.05	P	-1.78088	617.77	P	297.01	P	-2.07996	412.6	P	400.44	P	-1.03037	451.9	P	794	P	1.75703	659.9	P	275.83	P	-2.39242	589.07	P	338.08	P	-1.7424	666.41	P	416.33	P	-1.60068	778.03
202004_x_at	2672.75	PPPPPPPPPPPPPPPPPPPP	SDHC	2841.1	P	2078.8	P	-1.3667	4064.8	P	1651.5	P	-2.46128	2195.3	P	2074.1	P	-1.05843	3742.6	P	1890.9	P	-1.97927	3847.9	P	1840.2	P	-2.09102	2431	P	4217.6	P	1.73492	3756.8	P	1617.9	P	-2.32202	3412.6	P	1380.3	P	-2.47236	3588.5	P	2394	P	-1.49896	2788.7
210131_x_at	2742.07	PPPPPPPPPPPPPPPPPPPP	SDHC	3265.1	P	2081.3	P	-1.56878	4128.4	P	1763	P	-2.34169	2614.2	P	1837.2	P	-1.42293	4071.2	P	1833.6	P	-2.22033	3882.7	P	1871.2	P	-2.07498	2429.9	P	4075.8	P	1.67735	4074.4	P	1662.2	P	-2.45121	2928.6	P	1417.8	P	-2.06559	3526.7	P	2116.9	P	-1.66597	3167.1
215088_s_at	1210.52	PPPPPPPPPPPPPPPPPPPP	SDHC	1777.6	P	890.7	P	-1.99573	1829.3	P	738.6	P	-2.47671	1339.3	P	783.8	P	-1.70873	1365	P	893.7	P	-1.52736	1725.8	P	641	P	-2.69236	1205.4	P	1795.8	P	1.4898	1508.1	P	812.4	P	-1.85635	1240.5	P	987.8	P	-1.25582	1681.5	P	828.9	P	-2.02859	1320.2
202026_at	1830.56	PPPPPPPPPPPPPPPPPPPP	SDHD	3165.9	P	1372.8	P	-2.30616	2049.6	P	1843.2	P	-1.11198	1851.2	P	1452.8	P	-1.27423	1896.8	P	1570	P	-1.20815	1792.5	P	1047	P	-1.71203	1505.4	P	2802.9	P	1.8619	2462	P	1352.7	P	-1.82006	1980.2	P	1442.1	P	-1.37314	2286	P	1267.5	P	-1.80355	2686
224954_at	3144.33	PPPPPPPPPPPPPPPPPPPP	SHMT1	5350.44	P	1258.09	P	-4.25283	5037.07	P	1849.6	P	-2.72333	2819.52	P	810.8	P	-3.47745	4147.27	P	1658.55	P	-2.50054	6761.07	P	794.73	P	-8.50738	1243.08	P	6375.64	P	5.12891	5483.65	P	2495.99	P	-2.19698	3221.71	P	1465.9	P	-2.19777	4606.94	P	978.17	P	-4.70975	5142.8
231701_s_at	130.649	AAAAAAAAAAAAPAAAMAAA	SHMT1	117.12	A	131.41	A	1.12201	281.16	A	134.07	A	-2.09711	273.68	A	24.63	A	-11.1117	175.1	A	17.6	A	-9.94886	180.42	A	86.53	A	-2.08506	69.07	A	337.39	A	4.88475	171.63	P	52.16	A	-3.29045	96.47	A	47.4	A	-2.03523	134.77	M	19.07	A	-7.06712	247.53
217304_at	95.04	PAAAAAAAPAAMPAAAAAAA	SHMT1	109.4	P	47.4	A	-2.30802	108.3	A	90.4	A	-1.19801	14.4	A	95	A	6.59722	114.1	A	108	A	-1.05648	80.3	P	127.6	A	1.58904	100.5	A	82.3	M	-1.22114	96.4	P	94.3	A	-1.02227	82	A	55.4	A	-1.48014	132.7	A	119.4	A	-1.11139	142
201249_at	191.8	AAAAAAAAAAAAAAAAAMAA	SLC2A1	183.3	A	127.7	A	-1.4354	112.9	A	197	A	1.74491	166.8	A	131.5	A	-1.26844	224.6	A	137	A	-1.63942	128.3	A	179.3	A	1.39751	242.7	A	199.1	A	-1.21899	168.3	A	119.1	A	-1.4131	228.5	A	171.7	A	-1.33081	150.9	A	278.5	M	1.84559	384.3
201250_s_at	1351.61	PPPPPPPPPPPPPPPPPPPP	SLC2A1	776.7	P	1668.4	P	2.14806	1165.6	P	1733.2	P	1.48696	753.6	P	1232.2	P	1.63508	1044	P	1345.9	P	1.28918	930.2	P	1678.7	P	1.80467	1933.1	P	662.6	P	-2.91745	426.6	P	1703.2	P	3.9925	1407.4	P	1647.1	P	1.17031	689.2	P	2562.3	P	3.71779	839
206535_at	506.835	PPAAAAPPAAMPPPAPPPPA	SLC2A2	646.8	P	519.7	P	-1.24456	436.5	A	213.9	A	-2.04067	418.9	A	26.9	A	-15.5725	913.9	P	402	P	-2.27338	575	A	154.9	A	-3.71207	396.9	M	1184.5	P	2.98438	1079.1	P	572.3	P	-1.88555	276.7	A	273.6	P	-1.01133	608.5	P	625.6	P	1.0281	793.4
202499_s_at	557.49	PPPPPPPPPPPAPPPPAPPP	SLC2A3	189.8	P	1117.9	P	5.88988	176.6	P	1152.3	P	6.52492	133.3	P	606.1	P	4.54689	314.2	P	1850.9	P	5.89083	217.7	P	675.2	P	3.10152	184.3	P	59.5	A	-3.09748	95.2	P	1133.3	P	11.9044	139.7	P	1882.6	P	13.476	183.1	A	558.2	P	3.04861	109.7
202497_x_at	240.82	APAPAPAPAPAAAPAPAPAP	SLC2A3	42.5	A	652.5	P	15.3529	49.3	A	526.9	P	10.6876	30.3	A	249.9	P	8.24752	245.9	A	606.8	P	2.46767	35	A	614.3	P	17.5514	60.1	A	26.7	A	-2.25094	41.8	A	531	P	12.7033	38.9	A	270.2	P	6.94602	31.3	A	311.9	P	9.96486	59.3
202498_s_at	122.6	APAPAAAPPPAAAAAAAPAP	SLC2A3	20	A	171	P	8.55	63.2	A	272.1	P	4.30538	63.6	A	146.1	A	2.29717	72.5	A	329.2	P	4.54069	104.7	P	232.2	P	2.21777	48.4	A	58.6	A	1.21074	97	A	110.9	A	1.1433	132.7	A	48.1	A	-2.75884	70	A	166	P	2.37143	50.8
206603_at	49.8	AAAAAAAAAAAAAAAAAAAA	SLC2A4	11	A	47.7	A	4.33636	109.2	A	15	A	-7.28	39.9	A	18.6	A	-2.14516	33.7	A	11.6	A	-2.90517	136	A	36.5	A	-3.72603	17.8	A	37.9	A	2.12921	53	A	50.4	A	-1.05159	16.6	A	30.3	A	1.8253	153.6	A	74.2	A	-2.07008	89.2
204430_s_at	1072.31	PPPPPAPPPPPPPPPPPPPP	SLC2A5	1289.1	P	1829.5	P	1.41921	1048.5	P	1402.2	P	1.33734	756.2	P	173.4	A	-4.36101	1036.4	P	1437.4	P	1.38692	901.3	P	779.9	P	-1.15566	1662.6	P	1827.2	P	1.099	1476.9	P	1592.3	P	1.07814	477.2	P	316.4	P	-1.50822	681.4	P	551.2	P	-1.23621	1201.1
204429_s_at	560.395	APAPAAAPAPPAPPAAAPAP	SLC2A5	261	A	728.5	P	2.79119	313.9	A	751.3	P	2.39344	453.6	A	366.8	A	-1.23664	423.9	A	625.7	P	1.47606	114.5	A	610.1	P	5.32838	1179	P	692	A	-1.70376	982.4	P	494.4	P	-1.98706	318.1	A	141.4	A	-2.24965	404.3	A	523.2	P	1.29409	655.4
230705_at	30.181	AAAAAAAAAAAAAAAAAAAA	SLC2A5	23.47	A	74.79	A	3.18662	39.53	A	12.65	A	-3.1249	14.71	A	14.52	A	-1.01309	16.01	A	44.14	A	2.75703	25.8	A	29.32	A	1.13643	67.86	A	26.39	A	-2.57143	15.71	A	46.13	A	2.93635	53.91	A	17.15	A	-3.14344	20.48	A	15.72	A	-1.3028	21.53
202236_s_at	660.56	PPPPPPPPPPPPPPAPPPPP	SLC16A1	251.3	P	1053.3	P	4.1914	213.1	P	1087.8	P	5.10465	245.9	P	735.3	P	2.99024	389.5	P	821.3	P	2.1086	597.2	P	1255.2	P	2.10181	583	P	414.7	P	-1.40584	834.4	P	870	P	1.04267	108.6	A	569.6	P	5.24494	172.7	P	989.3	P	5.72843	448.4
202234_s_at	284.18	APAPAPAPPPMPPPAPAPAP	SLC16A1	109.4	A	308.3	P	2.8181	146.8	A	529.8	P	3.60899	194.9	A	162.6	P	-1.19865	184.3	A	350.2	P	1.90016	339.2	P	343	P	1.0112	204.5	M	231.3	P	1.13105	212.6	P	580.4	P	2.73001	108.7	A	414.7	P	3.81509	209	A	328	P	1.56938	225.6
202235_at	78.827	AAAAAAAAAAAAAPAAAAAA	SLC16A1	60.4	A	151.8	A	2.51325	8.04	A	87	A	10.8209	53.9	A	88.2	A	1.63636	20.7	A	131.3	A	6.343	17.3	A	117.6	A	6.79769	144.4	A	57.5	A	-2.5113	34	A	150.2	P	4.41765	11.9	A	166.9	A	14.0252	21.4	A	66.8	A	3.1215	75.2
202856_s_at	1176.05	PPPPPPPPPPPMPPPPPPAP	SLC16A3	358.2	P	2804	P	7.82803	184.3	P	1207.5	P	6.55182	338.4	P	1666.1	P	4.92346	508.7	P	1903.7	P	3.74228	224	P	2093.5	P	9.34598	1778.6	P	147.6	M	-12.0501	191.1	P	1616.7	P	8.45997	376	P	958.1	P	2.54814	311.9	P	3138.4	P	10.0622	327.1
202855_s_at	646.155	APAPAPAPAPPAAPAAAPAP	SLC16A3	18.8	A	1437.8	P	76.4787	33.8	A	609.1	P	18.0207	13.7	A	1045.9	P	76.3431	84.6	A	1150.9	P	13.604	12.8	A	1340.2	P	104.703	937.3	P	29.2	A	-32.0993	139.9	A	520.6	P	3.72123	85.8	A	95	A	1.10723	57.5	A	2489.2	P	43.2904	45.5
217691_x_at	425.64	APAPAMAAAPPAAPAPAPAP	SLC16A3	271.2	A	605.3	P	2.23193	245.9	A	562.7	P	2.28833	223	A	447.6	M	2.00717	135	A	483.5	A	3.58148	606.6	A	650	P	1.07155	594.3	P	138.8	A	-4.2817	105	A	526.9	P	5.0181	140.6	A	625.5	P	4.44879	133.4	A	821	P	6.15442	149.9
213522_s_at	112.49	AAAAAAAAAAAAAAAAAAAA	SLC16A3	67.5	A	104	A	1.54074	78.4	A	146.1	A	1.86352	90.8	A	102.9	A	1.13326	183.4	A	99.3	A	-1.84693	154	A	80.4	A	-1.91542	118	A	87	A	-1.35632	149.3	A	155	A	1.03818	88.6	A	103.1	A	1.16366	86.5	A	74.2	A	-1.16577	74.4
217685_at	54.456	AAPAAAAAAPAAPPAAPAPA	SLC16A3	65.3	A	7.42	A	-8.80054	62.7	P	45.6	A	-1.375	13.2	A	30.3	A	2.29545	9.9	A	17.2	A	1.73737	12.8	A	64.7	P	5.05469	37.8	A	63.6	A	1.68254	93	P	63.1	P	-1.47385	47.4	A	66.6	A	1.40506	118.5	P	58.4	A	-2.02911	132.2
224760_at	759.016	PPPPPPPPPPPPPPPPPPPP	SP1	901.56	P	1056.66	P	1.17204	440.92	P	1008.66	P	2.28763	794.11	P	849.99	P	1.07037	330.49	P	686.05	P	2.07586	619.24	P	1230.22	P	1.98666	784.81	P	610.13	P	-1.2863	488.93	P	822.49	P	1.68222	811.44	P	951.17	P	1.1722	411.23	P	625.42	P	1.52085	532.64
224754_at	1621.18	PPPPPPPPPPPPPPPPPPPP	SP1	1605.19	P	1975.11	P	1.23045	1553.47	P	3468.68	P	2.23286	1088.56	P	2236.36	P	2.05442	1430.08	P	1975.98	P	1.38173	1605.72	P	2352.72	P	1.46521	973.51	P	1055.7	P	1.08443	1112.37	P	1886.41	P	1.69585	1170.59	P	1666.4	P	1.42356	1122.35	P	1192.19	P	1.06223	1343.58
214732_at	51.615	AAAAAAAAAAAAAAAAAAAA	SP1	9.1	A	66.1	A	7.26374	15.5	A	85.1	A	5.49032	75.7	A	25.7	A	-2.94553	68.8	A	63.7	A	-1.08006	32.9	A	57.9	A	1.75988	98	A	8.6	A	-11.3953	42.5	A	46.3	A	1.08941	22.8	A	28.9	A	1.26754	59.8	A	38.1	A	-1.56955	55.5
238035_at	536.247	PPMPPPPPPPPPPPPPPPPP	SP3	257.76	P	585.91	P	2.27308	338.45	M	649.26	P	1.91833	318.24	P	793.56	P	2.49359	459.7	P	756.06	P	1.64468	547.44	P	787.93	P	1.4393	544.34	P	524.27	P	-1.03828	365.42	P	687.44	P	1.88123	615.89	P	870.05	P	1.41267	390.12	P	294.18	P	-1.32613	404.62
232529_at	162.764	PPMPAPPPPPPPAPAAPAAA	SP3	284.06	P	142.63	P	-1.99159	262.36	M	199.59	P	-1.31449	122.11	A	153.38	P	1.25608	180.86	P	116.6	P	-1.55111	142.49	P	90.32	P	-1.57761	202.5	P	197.34	P	-1.02615	126.71	A	116.05	P	-1.09186	106.53	A	95.59	A	-1.11445	197.99	P	153.57	A	-1.28925	131.16
229217_at	93.505	AMAAAAPMAPAAAAAAAAAA	SP3	99.54	A	51.93	M	-1.91681	230.55	A	60.96	A	-3.78199	91.73	A	54.62	A	-1.67942	152.48	P	64.71	M	-2.35636	14.14	A	127.21	P	8.99646	79.26	A	46.21	A	-1.71521	172.69	A	80.41	A	-2.14762	59.81	A	66.47	A	1.11135	99.21	A	57.1	A	-1.73748	123.15
227537_s_at	25.7945	AAAAAAAAAAAAAAAAAAAA	SP3	16.64	A	7.51	A	-2.21571	61.89	A	10.14	A	-6.10355	36.89	A	13.76	A	-2.68096	20.81	A	15.27	A	-1.3628	19.22	A	16.53	A	-1.16273	24.9	A	22.41	A	-1.11111	24.7	A	14.9	A	-1.65772	24.34	A	25.39	A	1.04314	41.64	A	25.33	A	-1.6439	53.93
213168_at	1049.16	PPPPPPPPPPPPPPPPPPPP	SP3	1069.7	P	1552.3	P	1.45115	710.7	P	1547.4	P	2.17729	799.8	P	1082.2	P	1.35309	545	P	1622.5	P	2.97706	770.1	P	1507.4	P	1.95741	1149.6	P	782.9	P	-1.46839	632.4	P	1232.8	P	1.9494	776.2	P	1852.9	P	2.38714	702.7	P	909.9	P	1.29486	714.6
202930_s_at	1037.62	PPPPPPPPPPPPPPPPPPPP	SUCLA2	985.7	P	781.5	P	-1.26129	972.7	P	1161.3	P	1.19389	865.7	P	659	P	-1.31366	898.1	P	979.2	P	1.0903	1154.9	P	842.9	P	-1.37015	1156.1	P	1720.2	P	1.48793	1454.1	P	1099	P	-1.32311	1134.4	P	920.6	P	-1.23224	1461.1	P	654.9	P	-2.23103	1492
217874_at	7102.23	PPPPPPPPPPPPPPPPPPPP	SUCLG1	13135.2	P	2875.4	P	-4.56813	12741.3	P	2428.4	P	-5.24679	9453.6	P	2008.7	P	-4.70633	12119.6	P	2306	P	-5.25568	12024	P	2301.7	P	-5.22396	2457.5	P	13762.7	P	5.60028	12619	P	2859.6	P	-4.41285	7622.5	P	2908	P	-2.62122	10589.9	P	1810.2	P	-5.85013	13862.4
214835_s_at	882.14	PPPPPPPPPPPPPPPPPPPP	SUCLG2	1152.6	P	636.9	P	-1.8097	1140	P	543.5	P	-2.09752	1278.5	P	696.9	P	-1.83455	1104.9	P	605.4	P	-1.82507	915.6	P	302.8	P	-3.02378	423.6	P	1535.2	P	3.62417	1224.1	P	587.5	P	-2.08357	720.5	P	469.4	P	-1.53494	1766.3	P	607.8	P	-2.90605	1551.4
215772_x_at	1725.96	PPPPPPPPPPPPPPPPPPPP	SUCLG2	1905.4	P	1451.4	P	-1.3128	2848.7	P	977.2	P	-2.91517	2020	P	1021.8	P	-1.9769	1574.1	P	994.7	P	-1.58249	2048.7	P	581.6	P	-3.52252	821.6	P	2821.2	P	3.43379	2711.4	P	1056.4	P	-2.56664	1766.7	P	855.5	P	-2.06511	3264.8	P	1601.2	P	-2.03897	3259.8
212459_x_at	1535.32	PPPPPPPPPPPPPPPPPPPP	SUCLG2	2022.2	P	1220.2	P	-1.65727	2271.9	P	800.8	P	-2.83704	2157.8	P	1013.7	P	-2.12864	1444.2	P	839.1	P	-1.72113	1861.6	P	621.5	P	-2.99533	685.5	P	2474.9	P	3.61036	2659.2	P	909.5	P	-2.9238	1773.6	P	924.5	P	-1.91844	2560.4	P	1289.4	P	-1.98573	2408.7
201463_s_at	1662.89	PPPPPPPPPPPPPPPPPPPP	TALDO1	1607	P	1299	P	-1.23711	1688.8	P	1252.7	P	-1.34813	1732.6	P	1305.8	P	-1.32685	2041.9	P	1182.7	P	-1.72647	1918.2	P	1187.1	P	-1.61587	2209.2	P	1788.8	P	-1.23502	1576	P	1323.8	P	-1.19051	1721.6	P	2346.3	P	1.36286	1668.6	P	1898	P	1.13748	1737.6
228205_at	153.108	AAAAAAAAAAAAAAAAAAAA	TKT	150.35	A	35.39	A	-4.24838	202.2	A	160.08	A	-1.26312	246.6	A	142.56	A	-1.7298	139.29	A	168.26	A	1.20798	139.24	A	165.87	A	1.19125	153.1	A	163.93	A	1.07074	181.11	A	90.84	A	-1.99373	53.69	A	134.2	A	2.49953	190.34	A	164.81	A	-1.15491	168.84
208700_s_at	592.095	PPPPPPPPPPPPPPPPPPPP	TKT	681.9	P	762.9	P	1.11879	645.9	P	711.4	P	1.10141	458.3	P	727.4	P	1.58717	749.6	P	685.1	P	-1.09415	512.3	P	471	P	-1.08769	596	P	626	P	1.05034	501.2	P	523.6	P	1.04469	388.8	P	382.2	P	-1.01727	514.6	P	674	P	1.30976	599.6
208699_x_at	426.4	PPPPPPPPPPPPPPPPPPPP	TKT	261	P	517.6	P	1.98314	319.8	P	534.8	P	1.6723	346.5	P	601.6	P	1.73622	415.2	P	500.5	P	1.20544	443.7	P	416.1	P	-1.06633	500.5	P	362.9	P	-1.37917	582.8	P	294.7	P	-1.9776	373.6	P	206.7	P	-1.80745	392.8	P	366.5	P	-1.07176	557.5
214183_s_at	20.726	AAAAAAAAAAAAAAAAAAAA	TKTL1	13.9	A	7.42	A	-1.87332	22.6	A	17.4	A	-1.29885	18.7	A	7	A	-2.67143	34.6	A	21.2	A	-1.63208	18.9	A	16.6	A	-1.13855	16.2	A	22.3	A	1.37654	40	A	14.6	A	-2.73973	37.4	A	11.8	A	-3.16949	25.3	A	18.9	A	-1.33862	30.4
216370_s_at	68.455	AAAAAAAAAAAAAAAAAAAA	TKTL1	20.8	A	92.7	A	4.45673	30.2	A	92.3	A	3.05629	35.3	A	112.7	A	3.19263	51.9	A	86.9	A	1.67437	38.2	A	44.1	A	1.15445	94.3	A	24.1	A	-3.91286	65.4	A	107.8	A	1.64832	39.3	A	8.8	A	-4.46591	124.9	A	67.9	A	-1.83947	191.8
223829_at	58.0935	AAAAAAAAAAAAAAAAAAAA	TKTL2	94.55	A	2.96	A	-31.9426	89.23	A	67.66	A	-1.3188	56.69	A	8.39	A	-6.75685	26.48	A	40.51	A	1.52983	47.11	A	22.82	A	-2.06442	62.8	A	48.59	A	-1.29245	65.81	A	37.52	A	-1.754	161.46	A	73.75	A	-2.18929	69.59	A	20.5	A	-3.39463	57.52
200822_x_at	9854.1	PPPPPPPPPPPPPPPPPPPP	TPI1	6433	P	13765.7	P	2.13986	8849.2	P	15453	P	1.74626	6993.8	P	10181.5	P	1.45579	6792.3	P	10683.6	P	1.5729	8225.7	P	12156.1	P	1.47782	9596.4	P	7229.2	P	-1.32745	7644.1	P	10324.8	P	1.35069	8011.8	P	13250.7	P	1.6539	7880.1	P	10213.1	P	1.29606	7253.4
210050_at	176.06	PPMAAPAPPMPAAAMAPPPP	TPI1	257.2	P	188.5	P	-1.36446	153.9	M	169.2	A	1.09942	152.1	A	210.1	P	1.38133	160.1	A	282.5	P	1.76452	185.3	P	44.9	M	-4.12695	128.9	P	164	A	1.2723	159.2	A	172.3	A	1.08229	192.9	M	173.3	A	-1.1131	205.1	P	240.1	P	1.17065	181.4
213011_s_at	6419.34	PPPPPPPPPPPPPPPPPPPP	TPI1	4116.6	P	9059.1	P	2.20063	5724.4	P	10447.6	P	1.8251	4584.2	P	6925.2	P	1.51067	4829.5	P	7367.6	P	1.52554	4482.2	P	7002.2	P	1.56222	6358.1	P	4751.3	P	-1.33818	5425.8	P	6654.2	P	1.2264	4219.4	P	8590	P	2.03583	5019.8	P	6950.9	P	1.3847	5046.9
203844_at	45.9505	AAAAAAPAPAPPAAPAAAPA	VHL	57.1	A	32.7	A	-1.74618	43.6	A	27.2	A	-1.60294	37.5	A	65.6	A	1.74933	133.5	P	38.9	A	-3.43188	70.9	P	13	A	-5.45385	40.9	P	51.1	P	1.24939	29.4	A	31	A	1.05442	76.3	P	24.9	A	-3.06426	35.8	A	8.51	A	-4.20682	59.6
[truncated: 4 more columns]

## Sheet: GSE781_summary
Supplementary Table S2: Gene expression values and FC for all genes in the extended Warburg network taken from the GSE781 data set. Gene fold changes were based on the 7 patients with data for both tumor tissue and adjacent normal tissue. Gene expression changes are shaded in red if the fold change is >2 and shaded in green if the fold change is <2. Lines in bold indicate that the data for this p…
Affymetrix ID	Average	Canonical Name	C035 Renal Clear Cell Carcinoma U133A	N035 Normal Human Kidney U133A	FC C035 versus N035	C023 Renal Clear Cell Carcinoma U133A	N023 Normal Human Kidney U133A	FC C023 versus N023	C001 Renal Clear Cell Carcinoma U133A	N001 Normal Human Kidney U133A	FC C001 versus N001	C005 Renal Clear Cell Carcinoma U133A	N005 Normal Human Kidney U133A	FC C005 versus N005	C2 Renal Clear Cell Carcinoma U133A	N2 Renal Clear Cell Carcinoma U133A	FC C2 versus N2	C3 Renal Clear Cell Carcinoma U133A	N3 Renal Clear Cell Carcinoma U133A	FC C3 versus N3	C4 Renal Clear Cell Carcinoma U133A	N4 Renal Clear Cell Carcinoma U133A	FC C4 versus N4	C011 Renal Clear Cell Carcinoma U133Aa	C032 Renal Clear Cell Carcinoma U133Aa	N1 Normal Human Kidney U133Ab	Average F/C GSE781	Average F/C GSE6344
212186_at	236.965	ACACA	527.9	572.3	-1.08411	90.5	62.5	1.448	175.2	390.4	-2.22831	99.7	31	3.21613	59.5	86.1	-1.44706	443.3	184.5	2.40271	146.6	232.2	-1.5839	240.8	447.6	238.3	1.11	-1.41a
214358_at	40.0059	ACACA	18.6	11.6	1.60345	30.6	79.7	-2.60458	69.4	83.1	-1.19741	25.6	22.7	1.12775	22.7	56.4	-2.48458	28.2	87.2	-3.0922	30.3	21.4	1.41589	53.4	21.1	18.1
214584_x_at	32.0235	ACACB	65.8	15.9	4.13836	32.6	21	1.55238	20.1	115.1	-5.72637	46	16	2.875	24.4	15.2	1.60526	35.3	17.7	1.99435	22.5	17.8	1.26404	35.1	14.7	29.2
221928_at	274.753	ACACB	135.3	211.2	-1.56098	124.2	337.3	-2.71578	346.9	739.3	-2.13116	221.2	531.6	-2.40325	132.7	336.3	-2.53429	98.2	307.5	-3.13136	59	530.3	-8.98814	128.7	81.8	349.3
43427_at	578.359	ACACB	284.5	601.1	-2.11283	568	589.9	-1.03856	678.3	978.7	-1.44287	1298.5	799.1	1.62495	379	720.2	-1.90026	329.9	469.5	-1.42316	471.8	634	-1.34379	210.9	306.9	511.8
49452_at	911.3	ACACB	374.7	1006.3	-2.68562	627.2	1200	-1.91327	1452.8	1481.8	-1.01996	1661.6	1273.4	1.30485	537.2	1412.1	-2.62863	530.8	900.4	-1.69631	578.5	1041.5	-1.80035	219.6	435.6	758.6	-1.64	-2.32
201127_s_at	464.7	ACLY	1199.4	259.7	4.61841	784.3	345.4	2.2707	274	373.1	-1.36168	283.4	271.2	1.04499	416.4	493.8	-1.18588	438.7	344.6	1.27307	806.6	476.2	1.69383	606.7	223.2	303.2
201128_s_at	3977.09	ACLY	5953.5	3484.1	1.70876	4264.1	2222.9	1.91826	4735.7	2690.4	1.76022	6364.8	2476.7	2.56987	2999.6	2822.3	1.06282	6071	2536.7	2.39327	5343.2	3253.7	1.64219	5242.4	3646.3	3503.1	1.8	2.56
210337_s_at	546.659	ACLY	1599.2	219.3	7.29229	906.9	308.7	2.9378	340.1	398.3	-1.17113	30.1	251.1	-8.34219	593.8	275.3	2.15692	523.5	572	-1.09265	1518.1	275.6	5.50835	789.1	247.8	444.3
207071_s_at	2364.55	ACO1	1091	1988.1	-1.82227	874	2962.4	-3.38947	1051	4260.3	-4.05357	1151.9	4076.7	-3.53911	726.1	4123.3	-5.67869	1886.5	5106	-2.7066	1116.3	3519.3	-3.15265	989.1	1763	3512.4	-3.3	-2.76
200793_s_at	3562.51	ACO2	2932.2	1236	2.37233	3199.2	5549.2	-1.73456	1480.6	4946.5	-3.34088	930	5534.9	-5.95151	2272.8	7185.5	-3.16152	5917	5550	1.06613	2148.6	3644.9	-1.69641	1016.7	935.5	6083	-1.85	-1.72
217307_at	236.241	ACO2	248.6	93.6	2.65598	346.5	217.2	1.5953	285.4	345.2	-1.20953	236.7	279.3	-1.17997	159.2	240.4	-1.51005	303.7	184.1	1.64965	319.2	168.3	1.89661	264.1	169.2	155.4
200966_x_at	11915.9	ALDOA	21322.6	8707.2	2.44885	17710.1	8047.2	2.20078	12217.7	6452.1	1.8936	16191.8	5921.4	2.73445	10438	8001	1.30459	21898.1	6717.8	3.25971	10518.1	5433.9	1.93564	20485.8	14657.9	7850.4
214687_x_at	12031	ALDOA	19833.1	10287	1.92798	16129.1	8055.2	2.00232	13459.1	7214.9	1.86546	17339.6	6217.6	2.78879	10601.7	7335.3	1.4453	20504.6	6268	3.27131	10283.3	6418.9	1.60203	21457.3	14504.7	8618.3	2.05	2.19
238996_x_at	1883.44	ALDOA	4942.9	1038.6	4.7592	2610.2	1208.3	2.16023	2325	1205.5	1.92866	1988.6	493.3	4.03122	1410.6	395.6	3.56572	4271.1	554.5	7.70261	1831.5	644.4	2.84218	4841	1880.1	377.3
204704_s_at	2069.88	ALDOB	0.6	1059.6	-1766	67.7	5134.4	-75.8405	90.4	3156.1	-34.9126	22.4	4947.7	-220.879	276	5377.5	-19.4837	264.8	5647.9	-21.3289	35.6	4032.2	-113.264	20.5	4.6	5050	-90.21	-43.75
204705_x_at	18445.9	ALDOB	16.6	23349.4	-1406.59	4225.3	39519.8	-9.35313	1029.4	51234.4	-49.7711	30.8	41686.4	-1353.45	11906.7	32836.8	-2.75784	14214.8	31752.4	-2.23376	536.2	31644.4	-59.016	72.1	18.6	29506.4
211357_s_at	11122.7	ALDOB	56.8	15877.6	-279.535	2272.3	24704.6	-10.8721	1052.1	25550.2	-24.285	53.7	24408.7	-454.538	5857	21777	-3.71812	8095.3	19064.6	-2.35502	680.9	21496.8	-31.5712	26.8	10.3	18101
217238_s_at	13708.3	ALDOB	23.5	6582.9	-280.123	1413.1	34049.7	-24.0957	685.5	30646.1	-44.7062	28.2	32039.6	-1136.16	7207.5	29998	-4.16205	7235	28677.9	-3.96377	650.8	26676.5	-40.9903	155.6	21.9	26949.2
241280_at	362.753	ALDOB	387.7	246.9	1.57027	313.7	570.6	-1.81894	193.4	339.3	-1.7544	451.3	396.2	1.13907	432.7	613.5	-1.41784	291.3	276.3	1.05429	347.6	318.2	1.09239	460.6	137.2	390.3
243901_at	216.676	ALDOB	14.9	99.4	-6.67114	31.4	365.2	-11.6306	5.3	382	-72.0755	97.9	372.9	-3.80899	116.8	430.9	-3.68921	99.7	355.4	-3.56469	83.2	464.5	-5.58293	14.9	28.3	720.8
202022_at	758.465	ALDOC	954.6	354.4	2.69357	1820.9	373.2	4.87915	1090.7	389	2.80386	639.9	515.2	1.24204	832.4	428.2	1.94395	1908.4	268.8	7.0997	1364	281.3	4.84892	906.3	440.2	326.4	3.18	3.49
208660_at	2797.82	CS	2669.3	3223.3	-1.20755	2238	3231.6	-1.44397	2535.2	2905.8	-1.14618	3458.9	2816.6	1.22804	2145.4	3193.8	-1.48867	3392.9	2680.5	1.26577	2290.3	2498.3	-1.09082	3106.7	2209.6	2966.7	-1.11	-1.12
211150_s_at	89.9529	DLAT	64.3	90.1	-1.40124	159.3	180.2	-1.1312	28.6	116.9	-4.08741	31	104.4	-3.36774	88.5	113	-1.27684	69.5	126.4	-1.81871	107.3	50.8	2.1122	77.6	9.2	112.1
212568_s_at	355.812	DLAT	216.5	314.3	-1.45173	468	504.7	-1.07842	417.7	340.7	1.22601	255.2	468.7	-1.8366	211.4	429.8	-2.03311	345	383.6	-1.11188	364.6	414.3	-1.13631	365.2	174.7	374.4	-1.29	-1.55
213149_at	286.676	DLAT	184.5	346.4	-1.87751	376.6	531	-1.40998	217.1	333.2	-1.53478	164.4	332.4	-2.0219	295.5	324.6	-1.09848	287	332.2	-1.15749	172.8	226.9	-1.31308	262.5	129.7	356.7
209095_at	1843.65	DLD	1509.7	1874.9	-1.2419	1052	2116.9	-2.01226	1991.4	2740.6	-1.37622	468.1	2269.7	-4.84875	1259.1	3488.8	-2.77087	1965.6	2372.8	-1.20716	1493.7	2514.1	-1.68314	1348.7	712.1	2163.9	-1.91	-1.48
230426_at	525.029	DLD	938.9	419	2.24081	636.8	853.9	-1.34092	241.7	779.9	-3.22673	287.5	526.9	-1.8327	493.9	503.6	-1.01964	510	614.9	-1.20569	502.4	452.7	1.10979	251.4	529.4	382.6
		DLST
201231_s_at	13113.5	ENO1	16418.8	11144	1.47333	18111.9	10609.4	1.70716	13328.7	10815.6	1.23236	6248.2	9405.1	-1.50525	9793.9	12852.3	-1.31228	21040.9	9828.8	2.14074	12657.8	10580.8	1.1963	27733.3	11497.1	10863.2	1.22	1.59
217294_s_at	1055.46	ENO1	3891	67.4	57.73	1290.7	1395	-1.08081	228.2	456.5	-2.00044	26.7	478	-17.9026	1188.5	360.2	3.29956	501.6	717	-1.42943	2127.8	263.3	8.08128	3890.9	561.2	498.8
240258_at	59.9706	ENO1	41.1	29.6	1.38851	53.9	76.8	-1.42486	28.2	21.6	1.30556	85.4	72.1	1.18447	136.8	59.8	2.28763	15.4	38.9	-2.52597	55.2	26.3	2.09886	96.4	38.8	143.2
201313_at	815.076	ENO2	2077.1	321.5	6.46065	1347	35.3	38.1586	1510.5	13.9	108.669	486.8	54.3	8.96501	459.2	77	5.96364	2101.3	52.1	40.3321	1052.6	103.4	10.1799	2210	1921.8	32.5	17.89	33.79
204483_at	161.929	ENO3	230.6	211.6	1.08979	162.1	187.3	-1.15546	19.8	270.7	-13.6717	94.5	375.9	-3.97778	86.2	104.7	-1.21462	196.3	210.5	-1.07234	131.5	144	-1.09506	105.2	122.5	99.4	-1.88	1.46b
237691_x_at	40.7471	ENO3	29.2	10.8	2.7037	41.4	32.4	1.27778	49.8	29.3	1.69966	42.3	15.3	2.76471	25.6	18.2	1.40659	21.2	28.7	-1.35377	96.7	26.1	3.70498	81.2	92.5	52
212218_s_at	430.265	FASN	532.3	213.9	2.48855	691.5	452.8	1.52716	341.4	383.5	-1.12332	435.9	585	-1.34205	340.8	379.4	-1.11326	195.2	285.1	-1.46055	430.5	286.1	1.50472	878.5	476	406.6	1.13	-1.14
217006_x_at	14.4588	FASN	5.3	5.7	-1.07547	22.3	23	-1.03139	22.7	24.9	-1.09692	32.4	9.4	3.44681	6.1	14.6	-2.39344	6.5	6.7	-1.03077	16.1	7.3	2.20548	30.3	6.9	5.6
209696_at	4282.87	FBP1	288.7	1780.1	-6.16592	1352.3	9393.7	-6.94646	1029	7040.8	-6.84237	93.5	11059	-118.278	1148.9	10072.7	-8.76726	1559	8227.2	-5.27723	480.8	7149.1	-14.8692	306.5	658.2	11169.3	-11.32	-8.48
206844_at	12.8059	FBP2	6.7	11.6	-1.73134	17.6	12.5	1.408	13.2	9.1	1.45055	19.8	10.2	1.94118	7.6	9.1	-1.19737	11.4	11.2	1.01786	14.9	8.7	1.71264	36.6	9.4	8.1	1.19	-1.62a
203032_s_at	67.2941	FH	90	11.4	7.89474	20.1	113.8	-5.66169	26.9	79.2	-2.94424	103	59.4	1.73401	53.9	77.6	-1.4397	75.7	102.9	-1.35931	39.1	15.5	2.52258	34	59.7	181.8
203033_x_at	1883.2	FH	1234.6	1766.8	-1.43107	1389.1	2131	-1.53409	1273.4	3474.3	-2.72837	840.1	2434.8	-2.89823	1359.8	3299.8	-2.42668	1518.6	2446.7	-1.61116	1119.9	2524.3	-2.25404	1009.2	846.3	3345.7	-2.03	-2.05
214170_x_at	1840.37	FH	885.1	2224.2	-2.51294	1412.6	2471.6	-1.74968	1203.8	2943.2	-2.44492	1025.2	2737.4	-2.67011	1130.4	2959.9	-2.61845	1818	2432.1	-1.33779	1030.8	2326.2	-2.25669	1098.9	644.9	2942
216349_at	124.053	FH	76.9	163.4	-2.12484	19.6	128.3	-6.54592	57.4	217.6	-3.79094	24.6	119.3	-4.84959	111.5	178.5	-1.6009	105.6	189.6	-1.79545	42.9	196.3	-4.57576	174.1	68.1	235.2
206952_at	854.453	G6PC	4.1	116.3	-28.3659	217.5	2928	-13.4621	158.8	900.6	-5.67128	16.1	1829.1	-113.609	95.7	2373.8	-24.8046	522	2481.3	-4.75345	165.4	1122.2	-6.78476	30.6	3.1	1561.1	-15.34	-53.84
221453_at	252.229	G6PC2	283.7	209.2	1.35612	314.9	303.2	1.03859	278	328	-1.17986	251.9	273	-1.08376	246.2	234.2	1.05124	187.8	205.6	-1.09478	365.2	186.5	1.95818	137.8	220.6	262.1	1.11	-1.29c
221759_at	362.8	G6PC3	443.3	175.4	2.52737	366.8	520.5	-1.41903	196.7	503.2	-2.55821	82.8	449.9	-5.43357	66.1	572.5	-8.66112	374.5	553	-1.47664	275.9	497.9	-1.80464	164.1	296.6	628.4
44654_at	1425.18	G6PC3	1494.6	1990.4	-1.33173	1010.3	1253.4	-1.24062	1105.8	1498.1	-1.35477	2169.8	1157.5	1.87456	960.2	1605.8	-1.67236	1393.3	1560.2	-1.11979	1324.9	1473.9	-1.11246	1369.4	1293.5	1567	-1.14	-1.27
202275_at	272.865	G6PD	737.5	343.6	2.14639	85.2	213.2	-2.50235	189.6	201.1	-1.06065	296.9	163.5	1.8159	343.9	278.3	1.23572	296.3	225.7	1.3128	164.8	289.6	-1.75728	239.5	307.6	262.4	1.05	-1.26
212581_x_at	29078.1	GAPDH	26148.9	23307.2	1.12192	30835.4	27619	1.11646	22162.8	31562.8	-1.42413	27348.6	28064.9	-1.02619	33936.7	32124.6	1.05641	33952.9	23213.4	1.46264	22768.3	31894.4	-1.40082	42772.1	31526.2	25089.4	-1.01	1.17
213453_x_at	21896.7	GAPDH	24066	14121.5	1.70421	24289.8	21756.9	1.11642	17282.8	20033.3	-1.15915	17415.8	19523	-1.12099	22104	20962.2	1.05447	31293.8	18941.6	1.65212	17253.9	17329.5	-1.00438	40199	26354.7	19316
217398_x_at	24514.5	GAPDH	26707.3	12755.1	2.09385	27599.5	26584.5	1.03818	19362.5	25799.5	-1.33245	12171.3	23090	-1.89709	26968.4	25065.6	1.07591	32015.3	22018.8	1.454	20648.9	22683.6	-1.09854	42957.7	27771.6	22547.7
AFFX-HUMGAPDH/M33197_3_at	23808.7	GAPDH	25332	21548.1	1.1756	24855.7	21423.4	1.16021	19374.6	24883.7	-1.28435	28317.5	23818.1	1.18891	21200	20562.8	1.03099	28603.5	17340.8	1.64949	17393.7	21313.7	-1.22537	42304.5	25853.8	20622.1
AFFX-HUMGAPDH/M33197_3_at	71237.8	GAPDH	89358.8	59416.6		63294.7	68913.2		58927.8	69680.6		66671.4	64298.8		77243	87171.2		106338	58088.5		42707	61492.2		118214	61949	57278
AFFX-HUMGAPDH/M33197_3_at	23808.7	GAPDH	25332	21548.1	1.1756	24855.7	21423.4	1.16021	19374.6	24883.7	-1.28435	28317.5	23818.1	1.18891	21200	20562.8	1.03099	28603.5	17340.8	1.64949	17393.7	21313.7	-1.22537	42304.5	25853.8	20622.1
AFFX-HUMGAPDH/M33197_3_at	71237.8	GAPDH	89358.8	59416.6		63294.7	68913.2		58927.8	69680.6		66671.4	64298.8		77243	87171.2		106338	58088.5		42707	61492.2		118214	61949	57278
AFFX-HUMGAPDH/M33197_5_at	8944.21	GAPDH	21180	660.4	32.0715	11242.6	10535.4	1.06713	2451.9	5927	-2.41731	551.2	6129.4	-11.1201	9095	5143.6	1.76822	11311.2	6610.4	1.71112	11898.6	3846.3	3.09352	31683.8	9084.5	4700.2
AFFX-HUMGAPDH/M33197_5_at	24584.2	GAPDH	67299.1	1452.6		27849.4	26373.1		7191.4	13522.1		1040.6	16503.6		26661	15762.9		38224.8	19454.4		26586.3	10041.2		84733.1	23840.7	11394.9
AFFX-HUMGAPDH/M33197_5_at	8944.21	GAPDH	21180	660.4	32.0715	11242.6	10535.4	1.06713	2451.9	5927	-2.41731	551.2	6129.4	-11.1201	9095	5143.6	1.76822	11311.2	6610.4	1.71112	11898.6	3846.3	3.09352	31683.8	9084.5	4700.2
AFFX-HUMGAPDH/M33197_5_at	24584.2	GAPDH	67299.1	1452.6		27849.4	26373.1		7191.4	13522.1		1040.6	16503.6		26661	15762.9		38224.8	19454.4		26586.3	10041.2		84733.1	23840.7	11394.9
AFFX-HUMGAPDH/M33197_M_at	16523.4	GAPDH	25120.9	5005.5	5.01866	20772	16501	1.25883	10374.5	14055.5	-1.35481	4968.8	13743.6	-2.76598	15348.6	15180.8	1.01105	25718.5	15199.3	1.69208	14303.7	10320.7	1.38592	40775.2	19878.7	13631.1
AFFX-HUMGAPDH/M33197_M_at	50261.7	GAPDH	84526.1	13670.9		43948.7	53341.8		33926.2	43463.8		10743	43769.2		58487.5	63296.9		92337.2	42379.5		35022.1	34140.9		116319	43689.3	41387
AFFX-HUMGAPDH/M33197_M_at	16523.4	GAPDH	25120.9	5005.5	5.01866	20772	16501	1.25883	10374.5	14055.5	-1.35481	4968.8	13743.6	-2.76598	15348.6	15180.8	1.01105	25718.5	15199.3	1.69208	14303.7	10320.7	1.38592	40775.2	19878.7	13631.1
AFFX-HUMGAPDH/M33197_M_at	50261.7	GAPDH	84526.1	13670.9		43948.7	53341.8		33926.2	43463.8		10743	43769.2		58487.5	63296.9		92337.2	42379.5		35022.1	34140.9		116319	43689.3	41387
211167_s_at	32.9706	GCK	15.8	82.1	-5.1962	45.5	37.9	1.20053	21.1	30.5	-1.4455	60.9	15.6	3.90385	17.6	27	-1.53409	8.2	18.6	-2.26829	43.3	28.9	1.49827	62.9	31.5	13.1	-1.21	-1.90a
203157_s_at	1545.08	GLS	750.6	454.6	1.65112	1330.3	2945.5	-2.21416	506.8	2256.1	-4.45166	253.7	1814.8	-7.15333	847.1	2997.5	-3.53854	1099.6	4104.2	-3.73245	997	2109.3	-2.11565	525.5	325.7	2948.1	-2.75	-2.62
203158_s_at	531.382	GLS	332.6	628.5	-1.88966	400.1	757.4	-1.89303	299.9	841.4	-2.8056	350.7	851.2	-2.42715	286.2	881.7	-3.08071	508.8	839.8	-1.65055	270.7	783.1	-2.89287	235.3	136.1	630
203159_at	6474	GLS	3092.4	6871	-2.2219	5426.9	9420.7	-1.73593	2363.1	9748.2	-4.12517	1877.6	9666.5	-5.14833	3063.1	12008.4	-3.92034	6844.3	11104.5	-1.62244	2804.7	10458.6	-3.72895	2490.8	1545.5	11271.7
211414_at	54.9471	GLS	50.9	34.9	1.45845	94.2	61	1.54426	25.4	92.7	-3.64961	14.7	42.5	-2.89116	54.9	87.2	-1.58834	53.1	55.5	-1.0452	38.7	58.2	-1.50388	118.5	40.5	11.2
221510_s_at	489.424	GLS	838.8	1032.2	-1.23057	331.7	654.8	-1.97407	480.6	304.8	1.57677	474.8	352.2	1.3481	389.7	294.9	1.32146	316.6	369.7	-1.16772	534.8	360.2	1.48473	719.5	506.2	358.7
223079_s_at	257.212	GLS	473.8	153.1	3.09471	179.4	252	-1.40468	137.2	386.6	-2.81778	197.9	217.6	-1.09955	295.1	86.5	3.41156	268.6	280.8	-1.04542	320.9	212.7	1.5087	583.3	200	127.1
223080_at	319.565	GLS	327.8	58.5	5.60342	320	484.1	-1.51281	119.3	282.1	-2.36463	678.5	655.6	1.03493	349.1	161.1	2.16698	219.9	362.5	-1.64848	283.2	310.7	-1.0971	366.6	169.8	283.8
241034_at	94.9118	GLS	115.5	71	1.62676	99.1	19.9	4.9799	34.5	101.1	-2.93043	33.1	134.3	-4.0574	146.7	55	2.66727	86.3	96.1	-1.11356	162.9	128.9	1.26377	153.2	49.3	126.6
205531_s_at	98.7	GLS2	36.8	130.2	-3.53804	133.4	183.4	-1.37481	47.6	42.1	1.13064	49.5	142.4	-2.87677	37.4	84.5	-2.25936	75.5	149.8	-1.98411	52	133.8	-2.57308	150.7	84.1	144.7	-2.03	-2.54a
200946_x_at	989.629	GLUD1	1208.1	451.5	2.67575	828.8	1652	-1.99324	409.3	971.9	-2.37454	268.3	1321.5	-4.92546	553.2	1881.5	-3.40112	374.3	1253.5	-3.34892	1529.7	1138.7	1.34337	754.2	543.3	1683.9
200947_s_at	1660.27	GLUD1	1945.8	905.2	2.14958	1319.9	1650.4	-1.2504	927.4	1997.6	-2.15398	809.6	1549.9	-1.9144	1352.4	2702.4	-1.99823	1340.5	1402	-1.04588	2952.9	2460.1	1.20032	1110.6	1107.8	2690.1	-1.22	-1.55
244802_at	197.8	GLUD1	150.1	114	1.31667	217.2	142.5	1.52421	374.6	355.5	1.05373	121.7	234.8	-1.92933	119.4	175.5	-1.46985	158.7	274.1	-1.72716	206.7	204.6	1.01026	147.2	93.5	272.5
208813_at	1910.99	GOT1	637.2	1308.1	-2.05289	2484.7	3145.7	-1.26603	1403.1	3228.2	-2.30076	647.4	2688.4	-4.15261	1018.7	3461.9	-3.39835	1597.8	3313.9	-2.07404	950.5	2447.7	-2.57517	330.4	179.9	3643.2	-2.39	-2.04
200708_at	1527.26	GOT2	1810.9	1555.1	1.16449	833	2247	-2.69748	899.9	2000.3	-2.2228	851	2216.8	-2.60494	1007.7	2245.2	-2.22804	1418.8	1869.2	-1.31745	1226.8	1703.5	-1.38857	826.4	798.1	2453.8	-1.48	-1.89
		GPI
200697_at	1114.88	HK1	1194.6	842.8	1.41742	859.1	570.9	1.50482	1306.7	538	2.42881	2095.1	632.7	3.31136	1578.6	703.9	2.24265	1383.4	573.7	2.41136	1598.5	720.7	2.21798	1947.3	1639.5	767.5	2.14	2.27
202934_at	497.753	HK2	1511.1	347.7	4.34599	382.6	53.7	7.12477	595.1	26.6	22.3722	496.1	52	9.54038	196.8	23	8.55652	1171.2	48.7	24.0493	1208.6	36	33.5722	1493.3	721.9	97.4	12.42	20.88
222305_at	79.4059	HK2	112.1	91.6	1.2238	180.6	60.3	2.99502	53.6	33.7	1.5905	39.3	107.1	-2.72519	44.3	84.7	-1.91196	95	26.5	3.58491	190.5	39.3	4.84733	75.3	94.4	21.6
205936_s_at	31.3412	HK3	30.3	20.9	1.44976	38.8	21.8	1.77982	31.4	28.5	1.10175	44.6	19.3	2.31088	32.5	20.8	1.5625	25.9	18.1	1.43094	34	18.7	1.81818	60	65.7	21.5	1.6	-1.01a
200016_x_at	32864.9	HNRNPA1	27047.6	42671.9	-1.57766	40179	34856.5	1.1527	33270.9	29190.7	1.13978	42354.6	28094.8	1.50756	27592.7	23189.1	1.1899	36697.6	35877	1.02287	28630	31914	-1.1147	39996.9	35562.1	21577.8	1.05	1.05
200016_x_at	13141.7	HNRNPA1	10923.8	16706.2	-1.52934	12344.5	13157.4	-1.06585	13623.5	10073.1	1.35246	20879.8	11140.8	1.87417	14851.8	12332.8	1.20425	14605.9	12365.3	1.1812	11478.1	8643.5	1.32795	15249.6	14952.3	10079.9
214280_x_at	1695.16	HNRNPA1	2050.2	2150.6	-1.04897	2086.3	958.6	2.1764	2576.2	1046.6	2.46149	1468.2	1206.1	1.21731	1946.4	1443.1	1.34876	1648.6	947.1	1.74068	1739.1	1662.3	1.0462	1508.6	3332.9	1046.8
205292_s_at	3451.72	HNRNPA2B1	3421.4	4710.5	-1.37678	3130.6	3457.7	-1.10448	3890.7	3315.9	1.17335	2284.5	3194.8	-1.39847	3982.4	3426.9	1.1621	3427.5	3092.3	1.1084	3371	3638	-1.0792	3343.6	3129.1	3862.3
225107_at	1665.69	HNRNPA2B1	2003.4	1999.4	1.002	2221.8	1305.2	1.70227	1894.1	1513	1.25188	967.6	1684.5	-1.74091	2517.3	1161	2.16822	1235.7	1273	-1.03019	2019.2	2042.3	-1.01144	1349.6	2421.8	707.9
225932_s_at	6908.14	HNRNPA2B1	9548.2	7314.2	1.30543	8965.9	5298.6	1.69213	6808	6593.6	1.03252	2430.4	6024.2	-2.47869	9204.5	5686.4	1.61869	6756.8	5287.3	1.27793	8314.1	7957.9	1.04476	6077.2	10606.4	4564.7	1.38	1.1
244131_at	137.059	HNRNPA2B1	87.6	339.4	-3.87443	127.5	110.6	1.1528	62.6	190.8	-3.04792	85.5	386.8	-4.52398	190.8	259.9	-1.36216	48	35.3	1.35977	61.8	49.6	1.24597	102.7	114.2	76.9
201193_at	1990.72	IDH1	1320.7	2220.1	-1.681	954.8	2628.6	-2.75304	1470.1	1741.1	-1.18434	1160.4	2814.9	-2.4258	1329.5	3573.5	-2.68785	1335.5	3585.9	-2.68506	1112.3	3069.6	-2.75969	1731.6	1618.5	2175.1	-2.22	-2.2
242956_at	223.712	IDH1	327.5	240.4	1.36231	180.7	259.5	-1.43608	306.2	257.3	1.19005	140.9	113.2	1.2447	402.7	232.4	1.73279	76.2	272.7	-3.57874	399.7	222.7	1.79479	152.6	170.2	48.2
242001_at	70.8706	IDH1	11.6	6.6	1.75758	12.6	39.5	-3.13492	53.6	17.1	3.1345	48.8	311.2	-6.37705	15.3	112.3	-7.33987	5.7	80.8	-14.1754	64.9	102.9	-1.58552	206	17.9	98
210045_at	384.559	IDH2	295	298.2	-1.01085	276.4	755.4	-2.733	231.4	471	-2.03544	285.5	551.2	-1.93065	280.2	516.3	-1.84261	369.3	322.7	1.14441	297.5	437.1	-1.46924	357.1	162.4	630.8
210046_s_at	2445.46	IDH2	1848.7	2394.8	-1.2954	1718.7	3005.8	-1.74888	971.3	3153.8	-3.24699	1126.9	3587.6	-3.1836	1986.4	4129.9	-2.07909	1985.3	2606.6	-1.31295	1639.8	2631.4	-1.60471	3451.8	1136.7	4197.3	-1.94	-1.86
202069_s_at	205.188	IDH3A	164.1	231.1	-1.40829	222.4	267.5	-1.20279	149.8	251.6	-1.67957	156.7	240.9	-1.53733	213.9	201.5	1.06154	182.4	204	-1.11842	158.4	318.4	-2.0101	149.5	143.9	232.1
202070_s_at	452.818	IDH3A	293.3	356.1	-1.21412	380.7	582.4	-1.52981	344.7	539.2	-1.56426	535.5	489.9	1.09308	348.3	500.5	-1.43698	420.7	450.6	-1.07107	618	519.9	1.18869	360.7	355.5	601.9	-1.19	-1.04
201509_at	660.788	IDH3B	838.2	564.7	1.48433	766	713.5	1.07358	492.7	775.8	-1.57459	709.2	925.7	-1.30527	382.1	818.3	-2.14159	617.1	678.9	-1.10015	387.9	705.8	-1.81954	767.5	486.7	603.3
210014_x_at	1649.45	IDH3B	2544	962.9	2.64202	1705.4	1837.9	-1.07769	1541.2	2105.5	-1.36614	1127.6	1910.5	-1.69431	1014.5	1993.9	-1.9654	1725.1	1443.9	1.19475	1476.3	1859.4	-1.2595	1432.7	1398.3	1961.5	-1.1	-1.5
210418_s_at	1388.6	IDH3B	2211.8	933.1	2.37038	1532	1543.5	-1.00751	1215	1277.7	-1.0516	906.7	1574.4	-1.73641	1111.8	1714.5	-1.54209	1397.5	1675	-1.19857	1222.6	1428.6	-1.16849	1293	1212.3	1356.7
202471_s_at	951.512	IDH3G	947.1	506.9	1.86842	821.6	1262.2	-1.53627	745.5	1345.6	-1.80496	437.7	1064.5	-2.43203	1033.7	1064.3	-1.0296	1132.8	927.6	1.22122	999.1	901.7	1.10802	830.8	990.5	1164.1	-1.15	-1.29
214333_x_at	493.012	IDH3G	273	378.3	-1.38571	191	643.6	-3.36963	73.9	822.4	-11.1286	392.6	888.2	-2.26235	316	930.2	-2.94367	521.5	515.1	1.01242	668.3	563.6	1.18577	193	334.7	675.8
205175_s_at	322.788	KHK	9.7	26.9	-2.7732	197.9	689.3	-3.48307	179.4	552.3	-3.0786	24.4	302.3	-12.3893	76.3	855.2	-11.2084	139.6	888.2	-6.36246	33.3	485.9	-14.5916	53.2	18.6	954.9
211028_s_at	3140.31	KHK	1100.3	1125.7	-1.02308	2582.3	5255.7	-2.03528	2025.7	6455.9	-3.187	1024	4388	-4.28516	1731.5	6503.2	-3.75582	3088.3	5604.5	-1.81475	778	4129	-5.3072	1146.2	250.9	6196	-2.69	-2.75
200650_s_at	14366.1	LDHA	19868.8	13042.5	1.52339	21870.2	6844.2	3.19544	19087.5	7313.4	2.60994	17042.3	6404.3	2.66107	14829.7	7201.8	2.05917	23447.3	8143.1	2.87941	18861.1	8344.7	2.26025	27164.8	16536.2	8221.5	2.39	3.01
201030_x_at	13391.5	LDHB	6567.7	18682.8	-2.84465	10374.8	18234.5	-1.75758	7759.1	21565.2	-2.77934	5480.5	21436.3	-3.91138	8698.4	21245.1	-2.44241	10465.6	20280.2	-1.9378	5915.9	18814.6	-3.18034	6737.9	7447.3	17949
213564_x_at	13957	LDHB	6161.1	20610.9	-3.34533	8913.2	19594.4	-2.19836	7698.2	22326.2	-2.90018	14787.6	20282.1	-1.37156	8740.2	20390.4	-2.33294	11602.9	19238.1	-1.65804	6259	17887	-2.8578	8074.4	7325.7	17378.3	-2.28	-1.87
207022_s_at	121.8	LDHC	190	79.5	2.38994	103.8	126	-1.21387	140.1	75.9	1.84585	76.3	30.5	2.50164	121	90.2	1.34146	56.8	105.3	-1.85387	167.7	220	-1.31187	311.6	126.3	49.6	1.25	2.24a
200978_at	6743.06	MDH1	4226.9	7700.4	-1.82176	5559.1	8195	-1.47416	4341.3	10446.6	-2.40633	2521.5	8254.2	-3.27353	4338.3	10596	-2.44243	6424.4	11946.8	-1.8596	3567.6	9041.8	-2.53442	3248.4	2811.6	11412.2	-2.19	-1.83
235374_at	617.429	MDH1	666.3	557	1.19623	840.6	459	1.83137	757.1	563.2	1.34428	564.6	1021.7	-1.8096	693.4	357	1.9423	423.9	469.8	-1.10828	842.3	678.6	1.24123	328.8	482.8	790.2
209036_s_at	3084.18	MDH2	3932.5	2643.6	1.48755	2440.3	3636.8	-1.49031	2303.1	3641.7	-1.58122	2878	3174.4	-1.10299	1975.5	3947.4	-1.99818	3329.7	3030.7	1.09866	1732	4128.5	-2.38366	3359.2	2222.1	4055.6	-1.37	-1.36
213333_at	681.776	MDH2	590.1	493.6	1.1955	647.8	627.8	1.03186	648.5	766.5	-1.18196	661.7	695.5	-1.05108	532.4	862.9	-1.62077	788	705.2	1.11741	620.2	716.5	-1.15527	806.3	521.3	905.9
204059_s_at	290.506	ME1	220.1	423.3	-1.92322	186.4	141	1.32199	287.6	181.1	1.58807	479.9	242.4	1.97979	219	331.5	-1.5137	325.1	186.3	1.74503	278.7	381.7	-1.36957	588.6	186.7	279.2	1.09	-1.03
204058_at	104.794	ME1	84.9	192.3	-2.26502	108.4	58	1.86897	63.2	56.7	1.11464	225.9	96.9	2.33127	83.1	68	1.22206	58.2	92.7	-1.59278	118.4	170.2	-1.4375	131.9	48.4	124.3
211204_at	49.0412	ME1	19.3	78.3	-4.05699	37.8	18.1	2.0884	35.7	38.7	-1.08403	87	112.6	-1.29425	73.8	31.3	2.35783	73.8	31.6	2.33544	28.6	35.5	-1.24126	54.9	58.6	18.1
209397_at	773.641	ME2	774.4	610.1	1.2693	774	601.9	1.28593	1155.4	762	1.51627	655.4	564.4	1.16123	816.7	682	1.19751	966	684.5	1.41125	1022.2	712.7	1.43426	686.4	1100	583.8	1.32	1.47
210153_s_at	433.053	ME2	320.2	142.3	2.25018	490.5	501.1	-1.02161	476.5	287	1.66028	86.7	18.1	4.79006	683.6	538.5	1.26945	677.8	414.5	1.63522	761.9	462.9	1.64593	479.7	470.2	550.4
210154_at	239.118	ME2	157.1	105.3	1.49193	403.3	211.6	1.90595	339.9	163	2.08528	52.3	212.3	-4.05927	363.1	233.6	1.55437	244.5	191.8	1.27477	451.2	248.8	1.8135	55.7	372.7	258.8
201282_at	906.059	OGDH	725.4	345.7	2.09835	428.6	1692.6	-3.94914	137	1355.4	-9.89343	363.4	1722.7	-4.74051	674.4	1294.2	-1.91904	747	1469.5	-1.9672	667.3	1136.1	-1.70253	585.9	292.1	1765.7	-2.47	-2.4
200979_at	675.841	PDHA1	414.4	735.5	-1.77486	451.4	1276.6	-2.82809	547.6	723.6	-1.3214	442.3	1034.4	-2.33868	328.8	929.2	-2.82603	736.7	994.4	-1.3498	441.3	832.2	-1.88579	433.6	324.6	842.7
200980_s_at	2307.54	PDHA1	1401.2	3211.2	-2.29175	1811.9	2540.9	-1.40234	1718.2	3879.1	-2.25765	880.9	3061.5	-3.47542	1294.5	3442.3	-2.65917	3116.5	2518.8	1.2373	1308.4	3041.2	-2.32437	1339	1070.8	3591.8	-1.99	-2.38
214518_at	118.371	PDHA2	70.7	97.5	-1.37907	82.6	16.3	5.06748	132.1	104.6	1.26291	116.1	93.6	1.24038	118.5	170.7	-1.44051	114.7	213.5	-1.86138	168.9	83.9	2.01311	124	120.9	183.7	1.23	-1.64a
208911_s_at	729.918	PDHB	329.4	759.1	-2.30449	565.6	1091.7	-1.93016	380.8	942.4	-2.47479	371.8	954.4	-2.56697	429.4	853.3	-1.98719	393.2	1373.5	-3.49313	351.4	1196.8	-3.40581	506.8	351.7	1557.3
211023_at	2574.19	PDHB	1479.6	3947.8	-2.66815	1823	3423.4	-1.87789	1850.7	4043	-2.18458	1911	3263.8	-1.7079	1928.3	3532.8	-1.83208	944.9	3559.6	-3.76717	876.8	4101	-4.67724	1435.5	1359.4	4280.6	-2.49	-2.59
203067_at	602.235	PDHX	486.9	723.3	-1.48552	572	725.7	-1.26871	629.9	470.7	1.33822	545.7	579.9	-1.06267	450.5	787.5	-1.74806	583.8	589.5	-1.00976	473.3	640.9	-1.35411	622.9	559.7	795.8	-1.2	-1.14
206686_at	36.0588	PDK1	61.3	10.6	5.78302	73.2	19	3.85263	93.2	16	5.825	23.4	14.3	1.63636	87.9	15.5	5.67097	41.2	13.4	3.07463	23.7	22	1.07727	64.8	16.9	16.6
226452_at	2263.5	PDK1	2982.2	1209.8	2.46504	3232.9	311.8	10.3685	4421.2	596.9	7.40694	1666.8	335.3	4.97107	2926.6	166.7	17.5561	7692.4	515.7	14.9164	3481.1	421.3	8.26276	4266.4	3989.4	263	7.96	10.02
202590_s_at	941.676	PDK2	360.2	384.6	-1.06774	1075.8	1224.6	-1.13832	722.4	1419.4	-1.96484	706	1388.6	-1.96686	527.3	1714.2	-3.2509	691.6	1651.1	-2.38736	735.1	1164.7	-1.58441	400.5	405.7	1436.7	-1.79	-1.73
213724_s_at	127.965	PDK2	28.9	36.5	-1.26298	383	287.6	1.33171	119.9	129.1	-1.07673	115	145	-1.26087	50.6	73.4	-1.45059	64.1	252.3	-3.93604	112.8	63.9	1.76526	180.5	46.2	86.6
206347_at	108.994	PDK3	64.6	123.7	-1.91486	174.3	167.2	1.04246	165.9	132.3	1.25397	95.5	163.9	-1.71623	39.6	121.2	-3.06061	21.8	145	-6.65138	97.7	72.8	1.34203	24.6	113.3	129.5
206348_s_at	19.4647	PDK3	12.7	13.8	-1.08661	39.1	22.7	1.72247	28.7	25.5	1.12549	15	21.1	-1.40667	11.8	25.2	-2.13559	11.9	23.1	-1.94118	17.4	13.2	1.31818	26.5	10.2	13
221957_at	295.212	PDK3	225.1	262.4	-1.1657	257.3	293.2	-1.13953	194.5	273.3	-1.40514	338.5	334.5	1.01196	325.2	375.8	-1.1556	322.8	342.8	-1.06196	342.2	313.5	1.09155	312.5	219.5	285.5	-1.11	-1.02
205960_at	1173.78	PDK4	80.4	73.5	1.09388	1870.9	2068.8	-1.10578	3260.6	602.7	5.40999	20.3	821.5	-40.468	909	837.5	1.08537	125	3077.8	-24.6224	1505.6	1454.3	1.03527	557.7	1218.7	1470
225207_at	12112.6	PDK4	1918.3	4713.1	-2.45691	19953.6	12166.7	1.64002	31340.7	9858.5	3.17905	4583.1	13665.7	-2.98176	6217.9	6799.1	-1.09347	5543.4	20313.3	-3.66441	8750.2	15272.2	-1.74535	11466.7	22129	11222.1	-1.38	1.46
207537_at	78.0059	PFKFB1	15.3	18.7	-1.22222	96.3	71.3	1.35063	26.5	110.9	-4.18491	67.3	42.2	1.59479	101.5	182.3	-1.79606	91.6	43.5	2.10575	87.4	37.7	2.3183	263.9	34.8	34.9
237777_at	350.165	PFKFB1	468.4	330	1.41939	286.6	290	-1.01186	282.1	419.1	-1.48564	582.8	398.9	1.46102	299.7	331.3	-1.10544	242.9	319.8	-1.31659	298.2	241.1	1.23683	389.4	274.3	498.2	1.02	-1.86d
240883_at	94.1824	PFKFB1	232.8	52.8	4.40909	88.8	168.2	-1.89414	61.1	29.8	2.05034	68.2	50.1	1.36128	107	31.4	3.40764	46.7	78.1	-1.67238	56.7	21.9	2.58904	124.7	33.8	349
207931_s_at	27.3647	PFKFB2	13.5	38.6	-2.85926	37	20.7	1.78744	18.2	17	1.07059	41.8	64.6	-1.54545	12.1	32.4	-2.67769	20.1	10.3	1.95146	29.2	9.7	3.01031	77.3	14.6	8.1
209992_at	359.306	PFKFB2	144.7	282.6	-1.95301	186.1	551.4	-2.96292	167.7	567.7	-3.38521	236.2	548.2	-2.32091	185.4	744.2	-4.01402	152.3	571	-3.74918	258.5	443.4	-1.71528	186.9	156.3	725.6
226733_at	1343.54	PFKFB2	362.1	1619.4	-4.47225	345.5	2579.8	-7.46686	299.8	2518.4	-8.40027	420.9	2958.3	-7.02851	602	1573.6	-2.61395	424.2	2728.9	-6.43305	310	2927.9	-9.44484	467.1	361.8	2340.4	-5.82	-5.02
238450_at	142.982	PFKFB2	62.5	284.3	-4.5488	52.5	176.5	-3.3619	165.1	218.2	-1.32162	57.9	310.7	-5.36615	131.3	155.5	-1.18431	152.7	52.3	2.91969	159.9	74.8	2.1377	82	117.6	176.9
202464_s_at	949.276	PFKFB3	607.5	3197.2	-5.26288	804	731.9	1.09851	487.6	565.4	-1.15956	553	512.2	1.07966	746.3	463.1	1.61153	2437.8	405.5	6.01184	1273.2	558.8	2.27845	1252.2	1105.6	436.4	1.22	1.29
206246_at	40.3824	PFKFB4	32.1	21.3	1.50704	33.7	22.4	1.50446	23.8	28.3	-1.18908	91	72.2	1.26039	30	25.1	1.19522	32.3	26.5	1.21887	52.7	36.4	1.4478	70	32.5	56.2
228499_at	1153.96	PFKFB4	3087.6	948.5	3.25525	913.2	455.8	2.00351	1328.3	642.4	2.06771	995.9	636.7	1.56416	649	481.7	1.34731	2650	483.4	5.482	1224.3	626.3	1.95481	2566.6	1180.1	747.6	2.26	3
201102_s_at	913.359	PFKL	2461.6	273	9.01685	686.5	1180	-1.71886	247.3	1110.6	-4.4909	347.1	1155.1	-3.32786	990.8	1040.2	-1.04986	725.4	999.1	-1.37731	988.5	1094.6	-1.10733	482	782.8	962.5
211065_x_at	1688.12	PFKL	3619.8	1223.5	2.95856	1228.4	1818.2	-1.48014	1223.1	1720.8	-1.40692	1032.8	2023.3	-1.95904	1362.4	2014.1	-1.47835	2358.5	1842.9	1.27978	1441.5	1770	-1.22789	674.8	1416	1928	-1.1	1.06
210976_s_at	1559.88	PFKM	1291.1	1450.7	-1.12362	1094.9	2143.1	-1.95735	1166.5	2101	-1.80111	1271	1826.4	-1.43698	1195.6	2459.2	-2.05688	1075.9	2080.5	-1.93373	1326.7	1741.2	-1.31243	1236.5	833	2224.7	-1.62	-1.89
201037_at	4077.31	PFKP	7787.7	2486.8	3.13161	9748.4	882.4	11.0476	8760.7	911	9.61658	1782.6	834.1	2.13715	3308.7	685.1	4.82951	12070.1	759.2	15.8984	5805	830.6	6.98892	6786.3	4255.8	1619.8	6.27	8
240202_x_at	474.518	PFKP	705.7	164.2	4.29781	376	447.2	-1.18936	382.5	414.1	-1.08261	554.3	598.6	-1.07992	432.4	351.7	1.22946	577.4	656.2	-1.13647	910.4	416.3	2.18688	505.8	327.5	246.5
200886_s_at	6481.72	PGAM1	8783.8	4770	1.84147	8857.9	4549.7	1.94692	9287.9	4343.3	2.13844	5753.3	3982.6	1.44461	6465.6	4252.2	1.52053	16475.3	4029.6	4.08857	7007	3554.1	1.97153	8545.7	5243.6	4287.7	2.01	2.1
205736_at	38.6941	PGAM2	24.5	10	2.45	19.7	93.2	-4.73096	12.8	24.7	-1.92969	31.2	12.3	2.53659	13.1	81.5	-6.22137	87.5	18.2	4.80769	24.3	67.3	-2.76955	89.8	9	38.7	-1.27	-2.18a
201118_at	325.947	PGD	606	157	3.85987	210.3	477.2	-2.26914	149	305.5	-2.05034	149	316.7	-2.1255	351	404.9	-1.15356	243.3	296	-1.21661	520.8	301.7	1.72622	460.4	325.5	266.8	-1.11	-1.38
200737_at	2532.52	PGK1	2689.5	1202.5	2.23659	3236.5	1523.9	2.12383	3478.9	1714.2	2.02946	770.1	1584.9	-2.05804	2548.4	2183.8	1.16696	4717.1	1705.6	2.76565	3681.8	1620.9	2.27145	5145.3	3208.4	2041
200738_s_at	8242.38	PGK1	8043.4	6912.8	1.16355	8521.9	7447.9	1.1442	10614.7	6298.9	1.68517	6216.7	6752.6	-1.0862	6913.9	7640.1	-1.10503	13068.9	7101.6	1.84028	8855.7	5994.4	1.47733	14177.8	8689.4	6869.7	1.26	2.75
217356_s_at	3231.76	PGK1	4196.7	580.8	7.22572	4156.6	2637.8	1.57578	4226.8	1712.2	2.46864	290.7	1794	-6.17131	3460.4	2150.1	1.60941	5434.7	2428.6	2.23779	6479.9	1796.6	3.60676	7447.6	3891.4	2255.1
217383_at	156.024	PGK1	138.1	110.1	1.25431	133.3	285.3	-2.14029	213.5	132	1.61742	168.3	140.9	1.19446	97.4	122.4	-1.25667	234.7	177.6	1.32151	158.4	104.5	1.51579	272.8	110.6	52.5
227068_at	2751.49	PGK1	2218.3	1538.1	1.44223	3390.5	2085.7	1.62559	5341.4	1995.4	2.67686	675.2	1859.5	-2.754	1697.6	3105.1	-1.82911	5769.1	2877	2.00525	2927.2	1782.2	1.64246	4216.4	3307.5	1989.2
218387_s_at	1219.85	PGLS	2022.8	1429.5	1.41504	734.5	848.1	-1.15466	999.7	1170.5	-1.17085	1716.2	1019.2	1.68387	878.2	927.2	-1.0558	1869	1000.1	1.86881	917.5	952.6	-1.03826	1450.8	1814.8	986.7	1.17	1.35
218388_at	787.653	PGLS	1798.2	740.5	2.42836	633	623.6	1.01507	631.1	760.3	-1.20472	817.3	582.8	1.40237	457	653.2	-1.42932	1296.5	398.7	3.25182	498.3	693.9	-1.39253	1005.7	1163.3	636.7
230699_at	229.2	PGLS	284.1	290.5	-1.02253	217	15.2	14.2763	266.7	174.3	1.53012	374.2	182.9	2.04593	58	281.4	-4.85172	318.2	118.5	2.68523	250.9	44.6	5.62556	566.4	336.2	117.3
201397_at	680.347	PHGDH	304.5	451.7	-1.48342	227.8	840.6	-3.69008	64.6	1156.5	-17.9025	347.2	1591	-4.58237	362.7	1313.6	-3.62173	171.2	563.5	-3.29147	389.5	2092	-5.37099	297.4	366.9	1025.2	-4.33	-5.02
207858_s_at	92.4412	PKLR	26.8	18.9	1.41799	54	95.4	-1.76667	41.8	41.7	1.0024	41.9	40.7	1.02948	26.4	165	-6.25	385.2	235.7	1.63428	39.3	77.1	-1.96183	50.2	22.6	208.8
210451_at	205.524	PKLR	33.2	29	1.14483	35.8	477.4	-13.3352	53	373.1	-7.03962	59	326.9	-5.54068	40.7	360.1	-8.84767	98.6	640.6	-6.49696	54.3	253.4	-4.66667	76.8	13.9	568.1
222078_at	334.624	PKLR	25.6	267.1	-10.4336	78.5	557.1	-7.09682	131.9	668.8	-5.07051	36.3	492.9	-13.5785	31.7	512.5	-16.1672	304.3	852	-2.79987	39	707	-18.1282	33.6	75	875.3	-8.83	-8.51e
201251_at	6531.74	PKM	11748.9	4248.6	2.76536	10870.4	2912.9	3.73181	7763.7	2739	2.8345	4713.6	2082.8	2.26311	6688.6	2858.1	2.34023	17732.3	2475.7	7.16254	8952.9	2007.6	4.4595	13849.9	6358.7	3035.9	3.37	3.19
220892_s_at	464.906	PSAT1	209	138.8	1.50576	139.8	1020.9	-7.30258	131.1	458.3	-3.4958	294.6	746.7	-2.53462	332.8	677.3	-2.03516	136.6	1107.9	-8.11054	172.3	980.9	-5.69298	204.1	113.3	1039
223062_s_at	3663.34	PSAT1	1622.1	3246.3	-2.00129	95.5	7880.4	-82.5173	106.9	6985.4	-65.3452	471.7	8466.6	-17.9491	789.5	5420.7	-6.86599	1279.1	7660.4	-5.9889	135.6	9351.4	-68.9631	1134.1	827.7	6803.4	-17.72	-21.39
205048_s_at	193.659	PSPH	38.2	22.7	1.68282	7.9	59.4	-7.51899	888.3	559.1	1.5888	171.6	450.1	-2.62296	306.7	296.6	1.03405	2.2	39.1	-17.7727	14	24.2	-1.72857	30.6	20.8	360.7	-2.16	-1.17
205194_at	109.388	PSPH	172.8	69.4	2.48991	160.5	69.2	2.31936	122	93	1.31183	99	144.1	-1.45556	86	150.4	-1.74884	77.6	84.9	-1.09407	97.1	95.8	1.01357	161.9	40.6	135.3
244819_x_at	91.5706	PSPH	89.4	71.8	1.24513	67.5	33.8	1.99704	111.1	133.1	-1.19802	36.2	233	-6.43646	11.1	102.3	-9.21622	24.4	70.5	-2.88934	142.1	172.6	-1.21464	155.2	56.4	46.2
202189_x_at	1950.18	PTBP1	2951.7	1253.9	2.35402	1282.3	2130.9	-1.66178	1290.4	1603.9	-1.24295	2495.3	1639.9	1.52162	2538.9	1890.1	1.34326	1908.1	1695.7	1.12526	1924.2	1926.7	-1.0013	2451.9	2037.3	2131.8
211270_x_at	2002.39	PTBP1	2824.7	1820	1.55203	1471.7	2105.3	-1.43052	1557.2	1462.6	1.06468	2952.2	1863.4	1.58431	2266.9	1729.7	1.31057	1819.2	1716.2	1.06002	1996.3	1912.8	1.04365	2605	2039.1	1898.4
211271_x_at	1835.48	PTBP1	2769.2	1097.4	2.52342	1114.4	1758.8	-1.57825	1218	1269	-1.04187	1723.6	1871.1	-1.08558	2509.1	2218.9	1.13079	1685	2052.9	-1.21834	1537.6	2012.3	-1.30873	2451.7	1765	2149.2
212015_x_at	1456.21	PTBP1	2148.2	1076.2	1.9961	615.4	1720.5	-2.79574	852.4	1052.9	-1.23522	1480	1418.5	1.04336	1835.2	1867	-1.01733	1158.3	1872.6	-1.61668	1092.9	1525.6	-1.39592	1917.3	1549.3	1573.3
212016_s_at	175.376	PTBP1	282.9	94.8	2.98418	235.9	210.2	1.12226	113.3	205.3	-1.812	260.8	147.8	1.76455	218.7	160.1	1.36602	126.6	205.3	-1.62164	150	68	2.20588	256	134.6	111.1
216306_x_at	2047.66	PTBP1	2937.1	1463.3	2.00718	1339.8	2439.4	-1.82072	1157.9	1775.1	-1.53303	2074.2	1923.2	1.07851	2622.4	2538.4	1.03309	1750.9	2298.4	-1.3127	1681.9	2227.9	-1.32463	2405.1	1969.4	2205.8	-1.12	1.19
226491_x_at	110.465	PTBP1	74	97.3	-1.31486	82.2	82.7	-1.00608	61.4	39.8	1.54271	111.2	287.3	-2.58363	44.7	116	-2.59508	206.4	39.3	5.25191	96	82.8	1.15942	152.4	42.4	262
231158_x_at	130.959	PTBP1	104.7	128.1	-1.2235	88.3	77.8	1.13496	70.5	61.6	1.14448	142.9	178.7	-1.25052	159.2	244.9	-1.53832	43.3	54.5	-1.25866	145.3	61	2.38197	309.2	73.5	282.8
236819_at	125.912	PTBP1	81.4	72.1	1.12899	39.3	255.5	-6.50127	277	112.4	2.46441	49.6	94.8	-1.91129	217.3	31.1	6.98714	36.8	100.6	-2.7337	109.5	255.7	-2.33516	148.7	157.7	101
218683_at	284.071	PTBP2	248.3	351	-1.41361	464.7	248.7	1.86852	362.1	248.2	1.4589	170.3	226.6	-1.33059	341.7	221.7	1.54127	253.2	230.9	1.09658	272.8	299.4	-1.09751	202.1	338.6	348.9	1.12	1.5
221770_at	155.382	RPE	203.5	227.4	-1.11744	183.3	139.3	1.31587	187.1	162.1	1.15423	119.8	110.5	1.08416	26.8	91.2	-3.40299	102.9	192	-1.86589	203.5	228.4	-1.12236	130.9	138.4	194.4
225039_at	752.765	RPE	1387.9	722.2	1.92177	1003.7	479.1	2.09497	812.1	662.7	1.22544	147.6	755	-5.11518	563.6	883.5	-1.5676	887.1	995.6	-1.12231	478.2	659.3	-1.37871	1078.2	742.2	539
225040_s_at	802.424	RPE	1744.9	867.9	2.01049	666.8	327.4	2.03665	1091.2	761.1	1.43371	454.1	653.3	-1.43867	735.5	725.6	1.01364	1048.8	819.1	1.28043	447.8	693.3	-1.54824	683.6	824.8	1096	1.19	1.47
212973_at	376.006	RPIA	363.5	420.2	-1.15598	412.8	281.2	1.46799	395.6	293	1.35017	667.6	350.7	1.90362	428.4	249	1.72048	347.5	323.6	1.07386	361.9	272.5	1.32807	502.3	435.6	286.7	1.34	1.16
201093_x_at	2761.83	SDHA	3794.6	2249.6	1.68679	1986.7	1632.4	1.21704	3058.1	2776.8	1.1013	1549.6	3084.1	-1.99026	2145.9	3119.6	-1.45375	2375.9	3077.9	-1.29547	2782.9	3634.3	-1.30594	1401.6	3917.9	4363.2	-1.12	-1.33
202675_at	1215.54	SDHB	775.4	1103.6	-1.42327	991.9	1615.5	-1.62869	1033.1	1716.7	-1.6617	268.8	1581.6	-5.88393	771	1855.3	-2.40636	981.5	1889.1	-1.92471	810.6	1636.7	-2.01912	732.4	620	2280.9	-2.15	-1.53
214166_at	135.859	SDHB	146.4	83	1.76386	196.8	106.1	1.85485	196.1	283.1	-1.44365	68.4	242	-3.53801	75	117.4	-1.56533	17.6	78.5	-4.46023	212.8	164.1	1.29677	101.2	84.9	136.2
202004_x_at	2418.02	SDHC	1347.6	2169.6	-1.60997	1474.8	3144.3	-2.13202	1181.7	3652.2	-3.09063	836.6	3120.6	-3.7301	1615	4505.3	-2.78966	1951.6	3978.7	-2.03869	1735.7	3453.3	-1.98957	1353.5	1127.2	4458.6
210131_x_at	2583.04	SDHC	1404	2380.2	-1.6953	1848.8	3509.9	-1.89847	1465.1	3923.3	-2.67784	1107.6	3496.7	-3.15701	1626.9	4332.3	-2.66292	1866.8	4068.1	-2.17918	1861.3	3611.4	-1.94026	1604.9	1181.7	4622.6	-2.27	-1.52
215088_s_at	1665.52	SDHC	796.2	2294.9	-2.88232	1350.9	1976.5	-1.4631	1204.7	2103.4	-1.74599	1631.7	2201.3	-1.34908	1000.4	2224.6	-2.22371	1572.6	2248.9	-1.43005	1251.7	1996.6	-1.59511	1277.3	843.4	2338.7
238056_at	1022.51	SDHC	663.6	750.7	-1.13125	765.8	1392.1	-1.81784	995.8	1160.4	-1.16529	610.9	1145.2	-1.87461	656.1	1949.3	-2.97104	1437.8	1463.7	-1.01801	840.3	1092.5	-1.30013	539.8	372.9	1545.7
202026_at	1579.49	SDHD	670.8	1782.4	-2.65713	1598	2775.2	-1.73667	1878.8	1467.8	1.28001	461.3	2337.1	-5.06633	990	2040.3	-2.06091	816.9	2491.1	-3.04946	1505.9	2132.7	-1.41623	691	942.4	2269.7	-2.07	-1.67
209980_s_at	912.971	SHMT1	232.9	233.8	-1.00386	847.9	1862	-2.19601	512.9	2001.8	-3.90291	39.6	1766.1	-44.5985	304.1	1695.4	-5.57514	442.9	2128.6	-4.80605	524.3	1051.8	-2.0061	130.5	117.5	1628.4
217304_at	82.5235	SHMT1	111.9	65.7	1.7032	17.3	113.8	-6.57803	71.9	67.8	1.06047	66.6	132.7	-1.99249	84.4	53.8	1.56877	61.4	116.1	-1.89088	67.9	58.2	1.16667	118.6	107.6	87.2
224954_at	12166.9	SHMT1	2393.2	8674.2	-3.62452	5230.9	18687.4	-3.5725	8775.1	20683	-2.35701	2376.3	20045.6	-8.43564	4254.8	40335.7	-9.48005	6945.1	21704.7	-3.12518	3122.4	16401.1	-5.25272	2282.5	2866.9	22058.6	-4.54	-3.47
231701_s_at	205.059	SHMT1	73.6	393.2	-5.34239	71.3	503.3	-7.05891	42.1	281.7	-6.69121	63.4	142.6	-2.24921	53.2	500	-9.3985	62.2	351.6	-5.65273	69.7	46.5	1.49892	139.6	49.1	642.9
201249_at	151.394	SLC2A1	232.4	136.9	1.69759	164.3	145.7	1.12766	173.8	101.9	1.70559	61.9	172.8	-2.7916	117.2	136.6	-1.16553	246	141.3	1.74098	210.3	62.7	3.35407	224	174.9	71
201250_s_at	1226.79	SLC2A1	2227	1011.5	2.20168	1850.7	834.6	2.21747	1477	671	2.20119	1452.6	431.1	3.36952	997.7	996	1.00171	1660.1	541.7	3.06461	2204.2	469.6	4.69378	2465.6	993.3	571.8	2.44	2.29
206535_at	422.647	SLC2A2	8.1	211.1	-26.0617	852.6	662.9	1.28617	357.7	385.5	-1.07772	201.4	905	-4.49355	194.8	490.7	-2.51899	684.7	696.4	-1.01709	98.7	563.8	-5.71226	17.3	61.7	792.6	-2.83	-2.48f
202497_x_at	221.429	SLC2A3	278.6	24.6	11.3252	232.8	39	5.96923	302.4	23.6	12.8136	108.7	43.8	2.48174	450	24.2	18.595	68.3	28.1	2.4306	567.5	66.5	8.53383	818.8	659.4	28
202498_s_at	80.0706	SLC2A3	38.8	9.5	4.08421	44.2	52.7	-1.19231	126.6	50.2	2.52191	21	38.2	-1.81905	59.4	102.1	-1.71886	14.5	25.8	-1.77931	227.7	90.8	2.50771	308.4	104.7	46.6
202499_s_at	555.424	SLC2A3	500	287.8	1.73732	789.9	119.4	6.61558	463.4	35.2	13.1648	709.5	95.2	7.45273	945.5	175.5	5.38746	18.5	48.5	-2.62162	729.5	344.8	2.11572	1252	2822	105.5	3.37	6.42
206603_at	52.1941	SLC2A4	16.5	63.1	-3.82424	48.1	23.1	2.08225	18.4	55.8	-3.03261	23.8	59.7	-2.5084	25.5	35.4	-1.38824	22.7	135.8	-5.98238	44.8	45.5	-1.01562	127.5	51.6	90	-1.98	-2.04a
204429_s_at	406.241	SLC2A5	388.3	281.4	1.37989	370.9	361.4	1.02629	452.5	439.2	1.03028	393.7	374.3	1.05183	430.1	385.5	1.11569	329.3	352	-1.06893	929	245.6	3.78257	546	316.3	310.6
204430_s_at	1471.59	SLC2A5	1208.8	494.4	2.44498	2527.8	1385.7	1.8242	2711.6	1325.7	2.04541	343.7	1603.2	-4.66453	1750.2	1174.1	1.49067	3056	1303	2.34536	1644	1052.7	1.5617	771.8	1107	1557.3	1.4	-1.16
230705_at	61.5941	SLC2A5	102.6	37.2	2.75806	43.3	39.8	1.08794	78	34.4	2.26744	220.7	36.6	6.03005	41.2	74.6	-1.81068	49.6	20.9	2.37321	91.8	38.1	2.40945	44.1	34.4	59.8
202234_s_at	320.141	SLC16A1	443.5	254.5	1.74263	349	195.7	1.78334	445.2	103.7	4.29315	268	349.1	-1.30261	81.5	274.1	-3.36319	274.3	305.6	-1.11411	416.6	293.7	1.41845	529.1	641.6	217.2
202235_at	88.4706	SLC16A1	183.6	61.6	2.98052	192.8	77.6	2.48454	105.7	18.1	5.83978	22.1	163.3	-7.38914	28.6	68.4	-2.39161	16.2	18.4	-1.1358	88.3	127.7	-1.44621	76.5	164.3	90.8
202236_s_at	546.941	SLC16A1	811.8	225.5	3.6	859.9	406.2	2.11694	409.6	414.3	-1.01147	291.9	528.2	-1.80952	322.2	481.3	-1.49379	348.8	584.6	-1.67603	821.9	363	2.26419	1146	779	503.8	1.21	3.56
209900_s_at	271.682	SLC16A1	453.2	275.6	1.64441	225.8	137.7	1.6398	380.6	166	2.29277	111.6	242.5	-2.17294	137.8	274	-1.98839	244.5	272.7	-1.11534	335.5	252.6	1.32819	357.4	573.1	178
202855_s_at	427.906	SLC16A3	1656.8	14.6	113.479	437.3	59.2	7.38682	280.3	95.7	2.92894	15.9	92.2	-5.79874	513.4	56	9.16786	801	131.4	6.09589	905.1	63.7	14.2088	1566.3	523.4	62.1
202856_s_at	1343.25	SLC16A3	3544	488.9	7.24893	1253.1	297.2	4.21635	1408.3	320.3	4.39682	1178.4	329.2	3.57959	925	274	3.37591	3923.3	212	18.5061	1535.6	215.8	7.11585	4467.7	2100.5	362	5.78	7.09
213522_s_at	84.9353	SLC16A3	62.2	78.6	-1.26367	116.8	104.4	1.11877	102.8	40.8	2.51961	153.1	19.6	7.81122	24.9	150.1	-6.02811	103.7	103.5	1.00193	36	82.2	-2.28333	113.4	91.2	60.6
217685_at	54.1647	SLC16A3	9.5	3.9	2.4359	13	57.4	-4.41538	62.6	35.1	1.78348	112.1	42.3	2.65012	12.9	58.1	-4.50388	41.3	27.7	1.49097	29.1	33.7	-1.15808	308.1	18.5	55.5
217691_x_at	659.465	SLC16A3	995.1	507.8	1.95963	816.1	408.8	1.99633	715.5	654.1	1.09387	1588.7	455.6	3.48705	416.8	248.4	1.67794	994.2	158.4	6.27652	718.8	226.4	3.17491	1270.4	651.4	384.4
214732_at	39.8059	SP1	37.2	11.9	3.12605	19.7	16.2	1.21605	25.1	74.9	-2.98406	36.9	47.3	-1.28184	80.3	7.7	10.4286	63.6	42.3	1.50355	16.9	91.3	-5.40237	55	31.8	18.6
224754_at	4191.48	SP1	4934.4	2879.2	1.71381	5412.8	3659	1.47931	5425.1	3123.3	1.73698	3269.2	3675.3	-1.12422	4039.8	2759.3	1.46407	6811.2	2671.4	2.54967	5126.9	2242.2	2.28655	5262	7567.5	2396.6
224760_at	1357.81	SP1	1814.9	1354.3	1.3401	1623.7	713	2.27728	1151.6	838.7	1.37308	2028.1	1578.9	1.2845	1154.5	1083.2	1.06582	1491.6	1228.4	1.21426	1616.7	1424.3	1.13508	1566.1	1739	675.8	1.34	1.48
213168_at	1120.01	SP3	1276.6	1159	1.10147	1364.9	869.3	1.57011	1475.9	643.1	2.29498	1530.6	762.4	2.00761	1243.6	819.7	1.51714	1267.9	752.5	1.68492	1450.4	734.8	1.97387	1175.8	1868.6	645.1
227537_s_at	100.824	SP3	52.4	42.9	1.22145	87.1	66	1.3197	80.1	57.9	1.38342	71.4	96	-1.34454	25.5	33.5	-1.31373	65.4	53.3	1.22702	71.6	59.9	1.19533	229.4	68.1	553.5
229217_at	294.235	SP3	231.2	187.4	1.23372	152.1	211.8	-1.3925	187.2	341.9	-1.82639	465.1	454.1	1.02422	246.1	122.4	2.01062	232.6	136.3	1.70653	282.6	354.1	-1.25301	617.1	250.7	529.3
232529_at	427.829	SP3	756.4	709.1	1.0667	428.7	189.8	2.25869	585.8	450.2	1.3012	190.8	314.3	-1.64727	641.6	481.8	1.33167	376.9	358.6	1.05103	519.2	344.9	1.50536	208.4	422.2	294.4
238035_at	1471.74	SP3	1336.6	1639.2	-1.2264	2109.7	1062.8	1.98504	2080.7	1036.6	2.00724	1688.3	1162.9	1.4518	1674.4	926.5	1.80723	1207.9	928.9	1.30036	1390.5	1706.6	-1.22733	1931.2	2087.5	1049.3	1.37	1.82
202930_s_at	802.488	SUCLA2	324.7	781.4	-2.40653	863.1	926.4	-1.07334	1073.4	884.5	1.21357	517.8	898.1	-1.73445	451.6	1109	-2.45571	663.3	1181.8	-1.7817	798.3	1052.7	-1.31868	427	565.4	1123.8	-1.55	-1.44
217874_at	8558.98	SUCLG1	2810.9	7997.5	-2.84517	2765.3	17216.9	-6.22605	2464.9	18911.8	-7.67244	1431.4	19985.5	-13.9622	3547.1	18132.2	-5.11184	3419.7	13494	-3.94596	1995.8	13773.1	-6.90104	2106.9	1562.6	13887.1	-5.95	-4.8
212459_x_at	2005.07	SUCLG2	874.1	1987.3	-2.27354	1084.4	3294.1	-3.03772	1188.9	2532	-2.1297	891.1	3127.5	-3.50971	1016.2	3033.7	-2.98534	1845.9	3368.1	-1.82464	897.9	3163.3	-3.523	1857.6	732.3	3191.8	-2.68	-2.3
214835_s_at	1059.27	SUCLG2	536	1076.1	-2.00765	471.7	1865.5	-3.95484	766.1	1340.8	-1.75016	472	1932.8	-4.09492	341.6	1767.8	-5.17506	967.6	1577.5	-1.63032	535.9	1545.9	-2.88468	1030.4	385.1	1394.8
215772_x_at	1771.04	SUCLG2	884	1534	-1.73529	741.5	3021.3	-4.07458	1226.1	2152	-1.75516	918.7	2508.2	-2.73016	950.9	3400.9	-3.57651	1955.5	3036	-1.55254	699.5	2289.3	-3.27277	1621.5	640.6	2527.6
		TALDO1
208699_x_at	477.553	TKT	1577.8	254.6	6.19717	143.3	491.8	-3.43196	209.4	463.2	-2.21203	144.1	489.9	-3.39972	592.7	382.6	1.54914	309.8	511.4	-1.65074	421.1	533	-1.26573	634.8	467.3	491.6
208700_s_at	1030.91	TKT	2492.3	1506.4	1.65447	387.1	791.6	-2.04495	565.1	1385.1	-2.45107	342.5	1143.4	-3.33839	1245.5	656.4	1.89747	536.3	1008.1	-1.87973	854.2	1342.1	-1.57118	978	1091.6	1199.8	-1.48	1.1
228205_at	511.571	TKT	734.3	366	2.00628	498	626.7	-1.25843	405.3	471.7	-1.16383	450	630	-1.4	296	438.6	-1.48176	318.6	482.1	-1.51318	375.5	484.1	-1.28921	883.2	411.9	824.7
214183_s_at	22.5471	TKTL1	7.9	12.7	-1.60759	34.1	12.5	2.728	26.6	10.6	2.50943	47.4	18.2	2.6044	14	27.8	-1.98571	19.7	29.7	-1.50761	19.4	11.5	1.68696	67.8	10.9	12.5
216370_s_at	65.6353	TKTL1	25.3	24.4	1.03689	33.8	141.9	-4.19822	86.5	25.1	3.44622	163.2	24.9	6.55422	112.4	20.8	5.40385	19.2	122.9	-6.40104	95.3	25.4	3.75197	36.3	12.1	146.3	1.51	1.15a
223829_at	92.5118	TKTL2	34.4	125.6	-3.65116	209.1	227	-1.0856	31.6	261.6	-8.27848	74.5	26.3	2.8327	166.4	23.9	6.96234	12.8	12.2	1.04918	27.8	64.3	-2.31295	158.8	26.4	90	-1.2	-2.40a
200822_x_at	10366.9	TPI1	13354.1	7919.8	1.68617	13321.1	8387.6	1.58819	12162.4	8083.6	1.50458	9909.2	8880.1	1.11589	7152.5	8405.5	-1.17518	19314	7544.1	2.56015	9965.3	6696.6	1.48811	14958.4	12374.7	7808.6	1.47	1.63
210050_at	217.688	TPI1	206.6	231.6	-1.12101	376.6	156.8	2.40179	291.9	259.5	1.12486	257.5	92.9	2.7718	124.8	162.6	-1.30288	254.2	160.9	1.57986	255	185.8	1.37244	333	187.6	163.4
213011_s_at	7653.81	TPI1	9290.1	5712.7	1.62622	9162.3	6038.6	1.51729	8680.3	6531.6	1.32897	6926.3	6435.3	1.0763	5242	6762.9	-1.29014	12193.3	5979.1	2.03932	8788.3	5357.4	1.6404	11724.7	8747.5	6542.3
203844_at	42.8765	VHL	8.4	2.9	2.89655	112.2	18.7	6	28.6	98.5	-3.44406	28.5	46	-1.61404	56.7	48.7	1.16427	14.4	49.6	-3.44444	15.7	25.8	-1.64331	103.4	47.6	23.2	-1.11	-3.01g
a. All calls absent for data set GSE6344
b. Result for patient 3; all other patients had only absent calls for data set GSE6344
c. Result for patients 2-4, 9, 11-12; all other patients had only absent calls for data set GSE6344
d. Result for patient 11; all other patients had only absent calls for data set GSE6344
e. Result for patients 1,3, and 11; all other patients had only absent calls for data set GSE6344
f. Result for patients 2, 5 9-12; all other patients had only absent calls for data set GSE6344
g. Result for patients 5-6, 10, and 12; all other patients had only absent calls for data set GSE6344
